# Supplementary material for: m6A regulator‐mediated RNA methylation modification patterns are involved in immune microenvironment regulation of periodontitis
Source: J Cell Mol Med. 2021 Mar 16;25(7):3634–45. doi: 10.1111/jcmm.16469 (PMC8034465; doi:10.1111/jcmm.16469)
Supplement: Supplementary file 2 — Table S1‐S12 [file JCMM-25-3634-s002.xlsx]

## Sheet: table s1
Table S1. Expression diversity of m6A regulators
ID	control	treat	FC	pvalue	fdr
METTL3	6.81766	6.80446	0.998064	0.647137	0.650972
METTL14	6.31519	6.11514	0.968322	3.45311e-07	1.13459e-06
WTAP	8.10079	8.33839	1.02933	2.16442e-09	2.48908e-08
KIAA1429	4.30382	4.17978	0.971177	0.000561727	0.000993825
RBM15	6.30828	6.14138	0.973542	1.85284e-05	4.26154e-05
RBM15B	7.3573	7.26954	0.988072	0.000469748	0.00090035
CBLL1	6.25122	5.9697	0.954967	1.41992e-10	3.26583e-09
ZC3H13	7.28136	7.16005	0.983339	0.00674576	0.0103435
YTHDF1	8.904	8.83094	0.991795	0.605581	0.650972
YTHDF2	9.24738	9.13848	0.988224	2.51544e-05	5.25956e-05
YTHDF3	8.05482	8.10857	1.00667	0.258041	0.296747
YTHDC1	5.77263	5.40656	0.936586	5.94112e-08	2.96305e-07
YTHDC2	6.41258	6.1316	0.956182	6.44141e-08	2.96305e-07
HNRNPC	9.29877	9.33423	1.00381	0.091449	0.110701
HNRNPA2B1	8.85768	8.93978	1.00927	0.00791118	0.0113723
IGF2BP1	4.70051	4.68802	0.997344	0.650972	0.650972
IGF2BP2	6.56124	6.51902	0.993566	0.0685956	0.0876499
IGF2BP3	4.4446	4.28987	0.965187	0.0167779	0.0226995
FMR1	8.51193	8.30416	0.97559	8.10319e-06	2.32967e-05
ELAVL1	6.0485	6.24648	1.03273	1.2323e-05	3.14922e-05
LRPPRC	7.67854	7.26765	0.946488	5.18914e-09	3.97834e-08
FTO	8.4903	8.5451	1.00645	0.00620829	0.0101993
ALKBH5	7.77822	8.08662	1.03965	8.77109e-08	3.36225e-07

## Sheet: table s2
Table S2. Univariate logistic regression resutls
id	OR	low95	high95	pvalue
METTL3	0.864611	0.345901	2.07779	0.749671
METTL14	0.175605	0.0730474	0.400815	5.84281e-05
WTAP	3.05387	1.68808	5.84317	0.000398185
KIAA1429	0.326615	0.13676	0.729704	0.00811768
RBM15	0.17178	0.0667128	0.418177	0.000155992
RBM15B	0.173827	0.047995	0.59238	0.00627765
CBLL1	0.081813	0.0302134	0.202124	2.20825e-07
ZC3H13	0.421282	0.192239	0.873862	0.0245358
YTHDF1	0.486868	0.200174	1.13211	0.101184
YTHDF2	0.0931949	0.0222618	0.352331	0.000739329
YTHDF3	1.30013	0.714504	2.2992	0.375096
YTHDC1	0.245448	0.133335	0.431203	2.50525e-06
YTHDC2	0.119913	0.0475848	0.278821	2.47099e-06
HNRNPC	1.19591	0.641257	2.11667	0.550323
HNRNPA2B1	1.46601	0.82235	2.56651	0.183653
IGF2BP1	0.698413	0.162013	2.91419	0.625356
IGF2BP2	0.585897	0.22717	1.52159	0.26832
IGF2BP3	0.245614	0.105783	0.55053	0.00079631
FMR1	0.322802	0.152859	0.626729	0.00155185
ELAVL1	5.71186	2.53918	13.3541	3.61393e-05
LRPPRC	0.145365	0.0715247	0.278181	2.33114e-08
FTO	2.45168	0.832175	7.3194	0.102643
ALKBH5	3.63114	2.08277	6.55509	9.28589e-06

## Sheet: table s3
Table S3. Multivariate logistic regression results
ID	OR	low95	high95	pvalue
METTL14	0.940105	0.20014	4.54627	0.937924
WTAP	6.01179	1.98101	19.5374	0.00198934
KIAA1429	2.69279	0.68219	11.2742	0.162186
RBM15	2.09592	0.414617	11.0827	0.375331
RBM15B	0.0176798	0.0020454	0.128042	0.000123148
CBLL1	0.20764	0.0254287	1.60092	0.13455
ZC3H13	1.35794	0.328533	5.48919	0.666981
YTHDF2	10.1142	1.06553	100.53	0.0452999
YTHDC1	0.332207	0.146425	0.715155	0.00616949
YTHDC2	0.107571	0.0187016	0.544417	0.00918562
IGF2BP3	1.00329	0.321894	3.06422	0.995394
FMR1	3.3392	0.764733	13.694	0.0875174
ELAVL1	2.79856	0.562109	14.5744	0.212891
LRPPRC	0.12796	0.0396424	0.375771	0.0003171
ALKBH5	4.19745	1.20555	15.1735	0.0256689

## Sheet: table s4
Table S4. Correlations between m6A regulators and immunocytes
gene	immunocyte	cor	pvalue	fdr	abscor	logp
METTL3	Activated_dendritic_cell	-0.225	6.33839e-05	0.000153105	0.225	-12.6732
METTL3	CD56dim_natural_killer_cell	-0.27	1.40306e-06	4.34046e-06	0.27	-17.8137
METTL3	Gamma_delta_T_cell	0.225	6.22562e-05	0.000151071	0.225	-12.6925
METTL3	Immature_dendritic_cell	0.136	0.0162167	0.0263148	0.136	-5.24798
METTL3	Macrophage	-0.26	3.58936e-06	1.04328e-05	0.26	-16.5485
METTL3	Mast_cell	-0.132	0.0198589	0.031266	0.132	-4.99926
METTL3	Monocyte	-0.224	6.81404e-05	0.00016237	0.224	-12.5884
METTL3	Natural_killer_cell	-0.158	0.0054382	0.00968622	0.158	-6.68985
METTL3	Neutrophil	-0.285	3.30611e-07	1.14309e-06	0.285	-19.7386
METTL3	T_follicular_helper_cell	-0.199	0.000437898	0.000912001	0.199	-10.0987
METTL3	Type_17_T_helper_cell	-0.337	1.19314e-09	5.89196e-09	0.337	-27.3386
METTL3	Type_2_T_helper_cell	0.157	0.00553943	0.00983342	0.157	-6.66809
METTL14	Activated_B_cell	-0.369	1.85171e-11	1.12593e-10	0.369	-33.0482
METTL14	Activated_CD8_T_cell	-0.221	8.88971e-05	0.000203578	0.221	-12.2621
METTL14	Activated_dendritic_cell	-0.471	1.68218e-18	3.5595e-17	0.471	-54.6411
METTL14	Immature_B_cell	-0.189	0.000829155	0.00165518	0.189	-9.23879
METTL14	Macrophage	-0.393	6.44247e-13	5.01186e-12	0.393	-37.5378
METTL14	MDSC	-0.407	7.98722e-14	7.16142e-13	0.407	-40.3448
METTL14	Monocyte	-0.575	1.0852e-28	5.21884e-27	0.575	-87.3083
METTL14	Natural_killer_cell	-0.348	3.05443e-10	1.63211e-09	0.348	-29.1906
METTL14	Natural_killer_T_cell	-0.272	1.20199e-06	3.87714e-06	0.272	-17.9766
METTL14	Neutrophil	-0.153	0.006886	0.0119042	0.153	-6.39238
METTL14	Plasmacytoid_dendritic_cell	-0.247	1.05204e-05	2.86871e-05	0.247	-15.0892
METTL14	Regulatory_T_cell	-0.3	6.87626e-08	2.65514e-07	0.3	-21.8447
METTL14	T_follicular_helper_cell	-0.4	2.61637e-13	2.16259e-12	0.4	-38.7504
METTL14	Type_1_T_helper_cell	-0.356	1.07238e-10	6.03498e-10	0.356	-30.6259
METTL14	Type_17_T_helper_cell	-0.311	2.2049e-08	9.11245e-08	0.311	-23.3876
METTL14	Type_2_T_helper_cell	0.459	1.50501e-17	2.65384e-16	0.459	-51.7428
WTAP	Activated_B_cell	0.189	0.000808355	0.00161977	0.189	-9.26999
WTAP	Activated_CD4_T_cell	0.29	2.06089e-07	7.46721e-07	0.29	-20.3529
WTAP	Activated_dendritic_cell	0.307	3.54235e-08	1.41962e-07	0.307	-22.748
WTAP	CD56dim_natural_killer_cell	-0.177	0.00170387	0.00323064	0.177	-8.27396
WTAP	Eosinophil	0.195	0.000556418	0.00114087	0.195	-9.77565
WTAP	Gamma_delta_T_cell	0.238	2.36706e-05	6.02007e-05	0.238	-14.0199
WTAP	Immature_B_cell	0.188	0.000854564	0.00169949	0.188	-9.20068
WTAP	Immature_dendritic_cell	0.337	1.10936e-09	5.53633e-09	0.337	-27.4284
WTAP	Macrophage	0.183	0.00120323	0.00234011	0.183	-8.73921
WTAP	MDSC	0.221	8.47547e-05	0.000195787	0.221	-12.3184
WTAP	Monocyte	0.255	5.35693e-06	1.50735e-05	0.255	-16.0176
WTAP	Natural_killer_cell	0.259	3.9622e-06	1.13297e-05	0.259	-16.4295
WTAP	Natural_killer_T_cell	0.167	0.00310311	0.00573967	0.167	-7.44482
WTAP	Plasmacytoid_dendritic_cell	0.422	8.02176e-15	9.02875e-14	0.422	-43.3325
WTAP	Regulatory_T_cell	0.266	1.97335e-06	5.93127e-06	0.266	-17.3632
WTAP	T_follicular_helper_cell	0.142	0.0124851	0.0205752	0.142	-5.60295
WTAP	Type_1_T_helper_cell	0.278	6.49208e-07	2.14644e-06	0.278	-18.8296
WTAP	Type_2_T_helper_cell	0.224	6.98496e-05	0.000165697	0.224	-12.5592
KIAA1429	Activated_B_cell	-0.31	2.39987e-08	9.76562e-08	0.31	-23.2877
KIAA1429	Activated_dendritic_cell	-0.525	2.31084e-23	6.11216e-22	0.525	-70.4707
KIAA1429	CD56bright_natural_killer_cell	0.171	0.00252123	0.00471283	0.171	-7.72919
KIAA1429	CD56dim_natural_killer_cell	-0.144	0.0114155	0.0189304	0.144	-5.72315
KIAA1429	Immature_B_cell	-0.208	0.000220166	0.000469628	0.208	-11.0562
KIAA1429	Immature_dendritic_cell	-0.187	0.00092919	0.00184098	0.187	-9.08531
KIAA1429	Macrophage	-0.183	0.00122517	0.00237404	0.183	-8.71844
KIAA1429	MDSC	-0.294	1.35225e-07	5.03761e-07	0.294	-20.9208
KIAA1429	Monocyte	-0.616	8.82057e-34	6.66583e-32	0.616	-103.565
KIAA1429	Natural_killer_cell	-0.46	1.21175e-17	2.37414e-16	0.46	-51.9034
KIAA1429	Natural_killer_T_cell	-0.184	0.0011489	0.00225099	0.184	-8.79523
KIAA1429	Plasmacytoid_dendritic_cell	-0.427	3.44269e-15	3.95909e-14	0.427	-44.5218
KIAA1429	Regulatory_T_cell	-0.144	0.0112011	0.0186333	0.144	-5.74597
KIAA1429	T_follicular_helper_cell	-0.219	0.000104301	0.000231829	0.219	-12.0746
KIAA1429	Type_1_T_helper_cell	-0.244	1.44595e-05	3.8055e-05	0.244	-14.6816
KIAA1429	Type_17_T_helper_cell	-0.181	0.00135751	0.00261136	0.181	-8.58098
KIAA1429	Type_2_T_helper_cell	0.355	1.15144e-10	6.41172e-10	0.355	-30.5386
RBM15	Activated_B_cell	-0.312	2.06692e-08	8.67777e-08	0.312	-23.4581
RBM15	Activated_CD8_T_cell	-0.162	0.00413309	0.00746214	0.162	-7.06619
RBM15	Activated_dendritic_cell	-0.569	4.85676e-28	1.83516e-26	0.569	-85.4942
RBM15	CD56bright_natural_killer_cell	0.228	5.0685e-05	0.000123559	0.228	-12.9825
RBM15	CD56dim_natural_killer_cell	-0.459	1.46525e-17	2.65384e-16	0.459	-51.7428
RBM15	Immature_B_cell	-0.192	0.000667038	0.00135197	0.192	-9.53072
RBM15	Immature_dendritic_cell	-0.164	0.00376999	0.00682988	0.164	-7.19392
RBM15	Macrophage	-0.326	4.1485e-09	1.87569e-08	0.326	-25.668
RBM15	Mast_cell	0.18	0.00146235	0.00279272	0.18	-8.48412
RBM15	MDSC	-0.292	1.69909e-07	6.24181e-07	0.292	-20.6115
RBM15	Monocyte	-0.485	1.11671e-19	2.68518e-18	0.485	-58.3697
RBM15	Natural_killer_cell	-0.268	1.74109e-06	5.26305e-06	0.268	-17.5357
RBM15	Natural_killer_T_cell	-0.394	5.79365e-13	4.57439e-12	0.394	-37.6696
RBM15	Neutrophil	-0.263	2.74293e-06	8.10619e-06	0.263	-16.9125
RBM15	Plasmacytoid_dendritic_cell	-0.365	3.55237e-11	2.04261e-10	0.365	-32.1889
RBM15	Regulatory_T_cell	-0.151	0.00783733	0.013374	0.151	-6.22442
RBM15	T_follicular_helper_cell	-0.335	1.38495e-09	6.60037e-09	0.335	-27.1748
RBM15	Type_1_T_helper_cell	-0.243	1.52667e-05	3.99806e-05	0.243	-14.6103
RBM15	Type_17_T_helper_cell	-0.295	1.2176e-07	4.60079e-07	0.295	-21.0516
RBM15	Type_2_T_helper_cell	0.431	1.9212e-15	2.30981e-14	0.431	-45.2992
RBM15B	Activated_B_cell	-0.278	6.57963e-07	2.16188e-06	0.278	-18.8193
RBM15B	Activated_CD4_T_cell	-0.41	5.57048e-14	5.1698e-13	0.41	-40.815
RBM15B	Activated_CD8_T_cell	-0.301	6.66194e-08	2.5913e-07	0.301	-21.8798
RBM15B	CD56bright_natural_killer_cell	-0.341	7.40486e-10	3.76651e-09	0.341	-27.9841
RBM15B	CD56dim_natural_killer_cell	0.27	1.40262e-06	4.34046e-06	0.27	-17.8137
RBM15B	Eosinophil	-0.333	1.8383e-09	8.53038e-09	0.333	-26.8047
RBM15B	Gamma_delta_T_cell	-0.185	0.00104752	0.00206	0.185	-8.92314
RBM15B	Immature_B_cell	-0.388	1.40892e-12	1.03517e-11	0.388	-36.4913
RBM15B	Macrophage	-0.27	1.38662e-06	4.34046e-06	0.27	-17.8137
RBM15B	Mast_cell	-0.213	0.000162082	0.0003552	0.213	-11.4591
RBM15B	MDSC	-0.252	6.96113e-06	1.94838e-05	0.252	-15.6474
RBM15B	Monocyte	0.168	0.00299651	0.00556195	0.168	-7.49019
RBM15B	Natural_killer_cell	-0.162	0.00415119	0.00746932	0.162	-7.06481
RBM15B	Natural_killer_T_cell	-0.121	0.0325148	0.049712	0.121	-4.33026
RBM15B	Regulatory_T_cell	-0.343	5.55679e-10	2.88191e-09	0.343	-28.3703
RBM15B	T_follicular_helper_cell	-0.152	0.00751649	0.012868	0.152	-6.28006
RBM15B	Type_1_T_helper_cell	-0.259	3.91179e-06	1.12464e-05	0.259	-16.4402
RBM15B	Type_2_T_helper_cell	-0.285	3.17258e-07	1.10414e-06	0.285	-19.7886
CBLL1	Activated_B_cell	-0.452	5.20316e-17	7.8642e-16	0.452	-50.1755
CBLL1	Activated_CD4_T_cell	0.145	0.0106291	0.0177376	0.145	-5.81705
CBLL1	Activated_CD8_T_cell	-0.238	2.26847e-05	5.82536e-05	0.238	-14.0673
CBLL1	Activated_dendritic_cell	-0.618	4.84212e-34	4.26913e-32	0.618	-104.208
CBLL1	CD56bright_natural_killer_cell	0.177	0.00178369	0.00336991	0.177	-8.21308
CBLL1	CD56dim_natural_killer_cell	-0.399	3.02041e-13	2.4209e-12	0.399	-38.5876
CBLL1	Immature_B_cell	-0.279	6.0367e-07	2.00844e-06	0.279	-18.9255
CBLL1	Macrophage	-0.416	1.99985e-14	1.99607e-13	0.416	-42.1879
CBLL1	MDSC	-0.421	9.07476e-15	9.41284e-14	0.421	-43.2724
CBLL1	Monocyte	-0.567	9.61859e-28	3.39216e-26	0.567	-84.6079
CBLL1	Natural_killer_cell	-0.547	1.40528e-25	4.12996e-24	0.547	-77.6801
CBLL1	Natural_killer_T_cell	-0.402	1.76796e-13	1.5332e-12	0.402	-39.2466
CBLL1	Neutrophil	-0.296	1.10499e-07	4.20531e-07	0.296	-21.1813
CBLL1	Plasmacytoid_dendritic_cell	-0.367	2.67058e-11	1.58734e-10	0.367	-32.5527
CBLL1	Regulatory_T_cell	-0.212	0.000170633	0.000369939	0.212	-11.4004
CBLL1	T_follicular_helper_cell	-0.449	8.12045e-17	1.13045e-15	0.449	-49.652
CBLL1	Type_1_T_helper_cell	-0.37	1.71273e-11	1.06592e-10	0.37	-33.1272
CBLL1	Type_17_T_helper_cell	-0.478	4.23042e-19	9.32455e-18	0.478	-56.5737
CBLL1	Type_2_T_helper_cell	0.681	1.33927e-43	1.77118e-41	0.681	-135.374
ZC3H13	Activated_B_cell	-0.22	9.53423e-05	0.000216464	0.22	-12.1736
ZC3H13	Activated_CD4_T_cell	0.271	1.30851e-06	4.16988e-06	0.271	-17.8716
ZC3H13	Activated_dendritic_cell	-0.481	2.46841e-19	5.67734e-18	0.481	-57.2895
ZC3H13	CD56bright_natural_killer_cell	0.247	1.10546e-05	2.98363e-05	0.247	-15.0326
ZC3H13	CD56dim_natural_killer_cell	-0.368	2.23455e-11	1.34327e-10	0.368	-32.7935
ZC3H13	Gamma_delta_T_cell	0.186	0.000983054	0.00194043	0.186	-9.00941
ZC3H13	Macrophage	-0.231	4.14095e-05	0.000102363	0.231	-13.254
ZC3H13	MDSC	-0.249	9.49843e-06	2.60346e-05	0.249	-15.2292
ZC3H13	Monocyte	-0.58	2.85675e-29	1.51122e-27	0.58	-89.0963
ZC3H13	Natural_killer_cell	-0.344	4.60206e-10	2.41039e-09	0.344	-28.6281
ZC3H13	Natural_killer_T_cell	-0.192	0.000675353	0.00136359	0.192	-9.51837
ZC3H13	Neutrophil	-0.175	0.00192477	0.00361064	0.175	-8.11353
ZC3H13	Plasmacytoid_dendritic_cell	-0.232	3.82361e-05	9.57562e-05	0.232	-13.3503
ZC3H13	T_follicular_helper_cell	-0.271	1.25536e-06	4.02477e-06	0.271	-17.9227
ZC3H13	Type_1_T_helper_cell	-0.195	0.000570148	0.00116451	0.195	-9.74606
ZC3H13	Type_17_T_helper_cell	-0.246	1.16832e-05	3.12141e-05	0.246	-14.9674
ZC3H13	Type_2_T_helper_cell	0.515	2.32878e-22	5.86631e-21	0.515	-67.208
YTHDF1	Activated_CD4_T_cell	-0.122	0.0319758	0.049247	0.122	-4.34382
YTHDF1	Immature_dendritic_cell	0.183	0.0011975	0.00233755	0.183	-8.74079
YTHDF1	Monocyte	0.204	0.000301692	0.000638381	0.204	-10.6133
YTHDF1	Neutrophil	-0.143	0.0118179	0.0195364	0.143	-5.67769
YTHDF1	Type_2_T_helper_cell	-0.166	0.00340998	0.00626347	0.166	-7.31882
YTHDF2	Activated_B_cell	-0.223	7.74389e-05	0.000179672	0.223	-12.4423
YTHDF2	Activated_CD8_T_cell	-0.176	0.0018996	0.00357612	0.176	-8.12739
YTHDF2	Activated_dendritic_cell	-0.411	4.40013e-14	4.23213e-13	0.411	-41.1037
YTHDF2	CD56dim_natural_killer_cell	-0.266	2.04365e-06	6.10785e-06	0.266	-17.3209
YTHDF2	Macrophage	-0.27	1.35177e-06	4.28194e-06	0.27	-17.8333
YTHDF2	MDSC	-0.219	0.000102529	0.000228852	0.219	-12.0933
YTHDF2	Monocyte	-0.283	3.94674e-07	1.34698e-06	0.283	-19.5018
YTHDF2	Natural_killer_cell	-0.231	3.9192e-05	9.73359e-05	0.231	-13.3267
YTHDF2	Natural_killer_T_cell	-0.337	1.2029e-09	5.89196e-09	0.337	-27.3386
YTHDF2	Neutrophil	-0.287	2.80764e-07	9.90161e-07	0.287	-19.9458
YTHDF2	Plasmacytoid_dendritic_cell	-0.196	0.000533362	0.00110214	0.196	-9.82547
YTHDF2	T_follicular_helper_cell	-0.379	4.9085e-12	3.32897e-11	0.379	-34.8061
YTHDF2	Type_1_T_helper_cell	-0.232	3.83749e-05	9.57562e-05	0.232	-13.3503
YTHDF2	Type_17_T_helper_cell	-0.451	5.87574e-17	8.63408e-16	0.451	-50.0408
YTHDF2	Type_2_T_helper_cell	0.375	8.34699e-12	5.51944e-11	0.375	-34.0767
YTHDF3	Activated_B_cell	-0.128	0.0238315	0.0372983	0.128	-4.74474
YTHDF3	Activated_CD4_T_cell	0.327	3.54435e-09	1.61635e-08	0.327	-25.8827
YTHDF3	Activated_dendritic_cell	-0.139	0.0145675	0.0237846	0.139	-5.39383
YTHDF3	CD56dim_natural_killer_cell	-0.433	1.33626e-15	1.68305e-14	0.433	-45.7559
YTHDF3	Gamma_delta_T_cell	0.156	0.00581958	0.0102619	0.156	-6.60656
YTHDF3	Immature_dendritic_cell	0.235	2.86734e-05	7.25752e-05	0.235	-13.7502
YTHDF3	Monocyte	-0.264	2.46699e-06	7.33167e-06	0.264	-17.0574
YTHDF3	Natural_killer_cell	-0.21	0.000202457	0.000435365	0.21	-11.1655
YTHDF3	T_follicular_helper_cell	-0.138	0.0151317	0.0246297	0.138	-5.34346
YTHDF3	Type_17_T_helper_cell	-0.211	0.000183794	0.000396846	0.211	-11.2991
YTHDF3	Type_2_T_helper_cell	0.57	3.84527e-28	1.56473e-26	0.57	-85.7242
YTHDC1	Activated_B_cell	-0.269	1.52377e-06	4.68649e-06	0.269	-17.7031
YTHDC1	Activated_CD4_T_cell	-0.221	8.54186e-05	0.000196463	0.221	-12.3135
YTHDC1	Activated_CD8_T_cell	-0.246	1.14375e-05	3.07129e-05	0.246	-14.9908
YTHDC1	Activated_dendritic_cell	-0.308	3.14131e-08	1.26851e-07	0.308	-22.9104
YTHDC1	CD56dim_natural_killer_cell	-0.288	2.37857e-07	8.44471e-07	0.288	-20.1754
YTHDC1	Eosinophil	-0.217	0.00011444	0.000252244	0.217	-11.9529
YTHDC1	Gamma_delta_T_cell	-0.225	6.43708e-05	0.000154783	0.225	-12.6575
YTHDC1	Immature_B_cell	-0.165	0.00352405	0.00640627	0.165	-7.2863
YTHDC1	Immature_dendritic_cell	-0.322	6.79957e-09	2.92437e-08	0.322	-25.0273
YTHDC1	Macrophage	-0.282	4.46732e-07	1.50523e-06	0.282	-19.3416
YTHDC1	MDSC	-0.283	3.97546e-07	1.34809e-06	0.283	-19.5007
YTHDC1	Monocyte	-0.18	0.00143708	0.00275441	0.18	-8.50404
YTHDC1	Natural_killer_T_cell	-0.466	4.38693e-18	8.92572e-17	0.466	-53.3148
YTHDC1	Neutrophil	-0.244	1.39175e-05	3.68119e-05	0.244	-14.7295
YTHDC1	Regulatory_T_cell	-0.255	5.25637e-06	1.48789e-05	0.255	-16.0364
YTHDC1	T_follicular_helper_cell	-0.385	2.21236e-12	1.53992e-11	0.385	-35.9184
YTHDC1	Type_1_T_helper_cell	-0.261	3.11218e-06	9.09582e-06	0.261	-16.7464
YTHDC1	Type_17_T_helper_cell	-0.336	1.25082e-09	6.07047e-09	0.336	-27.2955
YTHDC1	Type_2_T_helper_cell	0.193	0.000643843	0.00130997	0.193	-9.57625
YTHDC2	Activated_B_cell	-0.422	8.63301e-15	9.13373e-14	0.422	-43.3158
YTHDC2	Activated_CD8_T_cell	-0.275	8.88782e-07	2.88445e-06	0.275	-18.4033
YTHDC2	Activated_dendritic_cell	-0.452	5.1457e-17	7.8642e-16	0.452	-50.1755
YTHDC2	CD56dim_natural_killer_cell	-0.336	1.33709e-09	6.43021e-09	0.336	-27.2125
YTHDC2	Immature_B_cell	-0.294	1.38195e-07	5.11225e-07	0.294	-20.8995
YTHDC2	Macrophage	-0.382	3.35379e-12	2.3041e-11	0.382	-35.337
YTHDC2	MDSC	-0.422	8.46144e-15	9.13373e-14	0.422	-43.3158
YTHDC2	Monocyte	-0.422	8.59482e-15	9.13373e-14	0.422	-43.3158
YTHDC2	Natural_killer_cell	-0.457	2.2245e-17	3.796e-16	0.457	-51.2264
YTHDC2	Natural_killer_T_cell	-0.372	1.30373e-11	8.51448e-11	0.372	-33.4513
YTHDC2	Neutrophil	-0.252	7.22104e-06	2.01049e-05	0.252	-15.6021
YTHDC2	Plasmacytoid_dendritic_cell	-0.223	7.42359e-05	0.000172999	0.223	-12.4969
YTHDC2	Regulatory_T_cell	-0.238	2.35469e-05	6.01755e-05	0.238	-14.0205
YTHDC2	T_follicular_helper_cell	-0.438	6.15976e-16	7.9476e-15	0.438	-46.8384
YTHDC2	Type_1_T_helper_cell	-0.354	1.39307e-10	7.59727e-10	0.354	-30.2938
YTHDC2	Type_17_T_helper_cell	-0.391	9.8086e-13	7.4125e-12	0.391	-36.9732
YTHDC2	Type_2_T_helper_cell	0.691	2.33938e-45	4.12511e-43	0.691	-140.798
HNRNPC	Activated_CD4_T_cell	0.153	0.00711007	0.0122118	0.153	-6.35558
HNRNPC	Activated_dendritic_cell	0.196	0.000516692	0.00107188	0.196	-9.86564
HNRNPC	CD56dim_natural_killer_cell	-0.255	5.25965e-06	1.48789e-05	0.255	-16.0364
HNRNPC	Gamma_delta_T_cell	0.15	0.00832778	0.0140748	0.15	-6.15075
HNRNPC	Immature_dendritic_cell	0.209	0.00020442	0.000437806	0.209	-11.1574
HNRNPC	Plasmacytoid_dendritic_cell	0.286	2.9436e-07	1.03123e-06	0.286	-19.8872
HNRNPC	Type_17_T_helper_cell	-0.122	0.0319268	0.049247	0.122	-4.34382
HNRNPC	Type_2_T_helper_cell	0.259	3.87487e-06	1.12011e-05	0.259	-16.446
HNRNPA2B1	Activated_CD4_T_cell	0.452	5.09442e-17	7.8642e-16	0.452	-50.1755
HNRNPA2B1	Activated_dendritic_cell	-0.296	1.09672e-07	4.20409e-07	0.296	-21.1817
HNRNPA2B1	CD56bright_natural_killer_cell	0.213	0.000162492	0.0003552	0.213	-11.4591
HNRNPA2B1	CD56dim_natural_killer_cell	-0.45	7.63469e-17	1.09155e-15	0.45	-49.7025
HNRNPA2B1	Eosinophil	0.323	5.53974e-09	2.4421e-08	0.323	-25.2873
HNRNPA2B1	Gamma_delta_T_cell	0.261	3.10762e-06	9.09582e-06	0.261	-16.7464
HNRNPA2B1	Immature_dendritic_cell	0.378	5.56272e-12	3.72491e-11	0.378	-34.644
HNRNPA2B1	Mast_cell	0.149	0.00869103	0.0145954	0.149	-6.09834
HNRNPA2B1	Monocyte	-0.244	1.38683e-05	3.68119e-05	0.244	-14.7295
HNRNPA2B1	Neutrophil	-0.294	1.32974e-07	4.98888e-07	0.294	-20.9348
HNRNPA2B1	Regulatory_T_cell	0.223	7.27104e-05	0.00017095	0.223	-12.5141
HNRNPA2B1	Type_17_T_helper_cell	-0.223	7.26551e-05	0.00017095	0.223	-12.5141
HNRNPA2B1	Type_2_T_helper_cell	0.549	8.04251e-26	2.50264e-24	0.549	-78.4028
IGF2BP1	Activated_CD4_T_cell	-0.15	0.00804447	0.0136834	0.15	-6.19143
IGF2BP1	CD56bright_natural_killer_cell	-0.149	0.00861532	0.0145143	0.149	-6.10638
IGF2BP1	CD56dim_natural_killer_cell	0.279	5.83623e-07	1.95403e-06	0.279	-18.9651
IGF2BP1	Eosinophil	-0.139	0.0144546	0.0236733	0.139	-5.4006
IGF2BP1	Mast_cell	-0.135	0.0174283	0.027938	0.135	-5.16163
IGF2BP1	Neutrophil	0.154	0.00646294	0.0113209	0.154	-6.46487
IGF2BP1	Type_17_T_helper_cell	0.134	0.0179112	0.0285392	0.134	-5.13091
IGF2BP1	Type_2_T_helper_cell	-0.212	0.000168578	0.000366987	0.212	-11.412
IGF2BP2	Activated_B_cell	-0.167	0.00317875	0.0058591	0.167	-7.41511
IGF2BP2	Activated_CD4_T_cell	-0.165	0.00349782	0.00638051	0.165	-7.29211
IGF2BP2	Activated_CD8_T_cell	-0.135	0.0173704	0.0279299	0.135	-5.16205
IGF2BP2	Activated_dendritic_cell	-0.179	0.00159022	0.00302599	0.179	-8.36838
IGF2BP2	CD56dim_natural_killer_cell	0.157	0.00560047	0.00990852	0.157	-6.65711
IGF2BP2	Eosinophil	-0.22	9.51587e-05	0.000216464	0.22	-12.1736
IGF2BP2	Gamma_delta_T_cell	-0.249	8.79803e-06	2.42404e-05	0.249	-15.3322
IGF2BP2	Immature_B_cell	-0.154	0.00675697	0.011758	0.154	-6.41021
IGF2BP2	Immature_dendritic_cell	-0.241	1.73972e-05	4.53355e-05	0.241	-14.429
IGF2BP2	Mast_cell	-0.122	0.0324002	0.0496803	0.122	-4.33118
IGF2BP2	MDSC	-0.199	0.000417327	0.000872593	0.199	-10.1624
IGF2BP2	Monocyte	-0.247	1.05959e-05	2.87447e-05	0.247	-15.0863
IGF2BP2	Neutrophil	0.136	0.0164075	0.0265431	0.136	-5.23552
IGF2BP2	Plasmacytoid_dendritic_cell	-0.235	2.88812e-05	7.27532e-05	0.235	-13.7466
IGF2BP2	Regulatory_T_cell	-0.183	0.00123582	0.00238595	0.183	-8.71122
IGF2BP2	Type_1_T_helper_cell	-0.148	0.00928617	0.0155455	0.148	-6.00736
IGF2BP2	Type_17_T_helper_cell	0.195	0.000550596	0.00113333	0.195	-9.78522
IGF2BP3	Activated_B_cell	-0.228	4.90454e-05	0.000120116	0.228	-13.0233
IGF2BP3	Activated_CD8_T_cell	-0.166	0.00343455	0.00628677	0.166	-7.31347
IGF2BP3	Activated_dendritic_cell	-0.335	1.44253e-09	6.8134e-09	0.335	-27.129
IGF2BP3	CD56dim_natural_killer_cell	-0.218	0.00010798	0.000239002	0.218	-12.0307
IGF2BP3	Eosinophil	-0.134	0.0182446	0.0289832	0.134	-5.10864
IGF2BP3	Immature_B_cell	-0.126	0.0262809	0.04089	0.126	-4.61211
IGF2BP3	Macrophage	-0.319	9.69178e-09	4.10156e-08	0.319	-24.5393
IGF2BP3	MDSC	-0.268	1.64983e-06	5.01585e-06	0.268	-17.6051
IGF2BP3	Monocyte	-0.27	1.39657e-06	4.34046e-06	0.27	-17.8137
IGF2BP3	Natural_killer_cell	-0.203	0.000313044	0.000659762	0.203	-10.5658
IGF2BP3	Natural_killer_T_cell	-0.366	3.06587e-11	1.80205e-10	0.366	-32.3696
IGF2BP3	Neutrophil	-0.19	0.000750697	0.00150996	0.19	-9.37128
IGF2BP3	Plasmacytoid_dendritic_cell	-0.158	0.00520697	0.0093057	0.158	-6.74767
IGF2BP3	Regulatory_T_cell	-0.219	9.90697e-05	0.000223012	0.219	-12.1306
IGF2BP3	T_follicular_helper_cell	-0.371	1.57287e-11	9.90534e-11	0.371	-33.233
IGF2BP3	Type_1_T_helper_cell	-0.285	3.39313e-07	1.16556e-06	0.285	-19.7105
IGF2BP3	Type_17_T_helper_cell	-0.322	6.58978e-09	2.85737e-08	0.322	-25.0607
IGF2BP3	Type_2_T_helper_cell	0.302	6.14669e-08	2.40859e-07	0.302	-21.9853
FMR1	Activated_B_cell	-0.389	1.28757e-12	9.59332e-12	0.389	-36.6011
FMR1	Activated_CD4_T_cell	0.225	6.59093e-05	0.000157765	0.225	-12.6299
FMR1	Activated_dendritic_cell	-0.628	1.92287e-35	2.0344e-33	0.628	-108.599
FMR1	CD56bright_natural_killer_cell	0.268	1.62943e-06	4.98248e-06	0.268	-17.6147
FMR1	CD56dim_natural_killer_cell	-0.414	2.79519e-14	2.73825e-13	0.414	-41.7318
FMR1	Immature_B_cell	-0.229	4.64684e-05	0.000114334	0.229	-13.0945
FMR1	Macrophage	-0.351	2.03142e-10	1.09655e-09	0.351	-29.7644
FMR1	MDSC	-0.371	1.43381e-11	9.13837e-11	0.371	-33.3493
FMR1	Monocyte	-0.702	3.07555e-47	8.13482e-45	0.702	-146.463
FMR1	Natural_killer_cell	-0.427	3.42593e-15	3.95909e-14	0.427	-44.5218
FMR1	Natural_killer_T_cell	-0.324	5.51151e-09	2.4421e-08	0.324	-25.2873
FMR1	Neutrophil	-0.241	1.81524e-05	4.70716e-05	0.241	-14.3748
FMR1	Plasmacytoid_dendritic_cell	-0.393	7.28618e-13	5.58607e-12	0.393	-37.3813
FMR1	Regulatory_T_cell	-0.133	0.0190223	0.0300383	0.133	-5.05705
FMR1	T_follicular_helper_cell	-0.388	1.46068e-12	1.05849e-11	0.388	-36.4592
FMR1	Type_1_T_helper_cell	-0.305	4.19142e-08	1.66711e-07	0.305	-22.5161
FMR1	Type_17_T_helper_cell	-0.321	7.30952e-09	3.11833e-08	0.321	-24.9346
FMR1	Type_2_T_helper_cell	0.611	4.36213e-33	2.88446e-31	0.611	-101.451
ELAVL1	Activated_B_cell	0.37	1.73938e-11	1.06992e-10	0.37	-33.1218
ELAVL1	Activated_CD8_T_cell	0.15	0.00826935	0.0140208	0.15	-6.15629
ELAVL1	Activated_dendritic_cell	0.387	1.70682e-12	1.20388e-11	0.387	-36.2735
ELAVL1	CD56dim_natural_killer_cell	-0.276	7.84822e-07	2.56278e-06	0.276	-18.5739
ELAVL1	Eosinophil	0.207	0.000250683	0.000532575	0.207	-10.8747
ELAVL1	Gamma_delta_T_cell	0.127	0.0251028	0.0391723	0.127	-4.67402
ELAVL1	Immature_B_cell	0.323	5.85262e-09	2.55871e-08	0.323	-25.22
ELAVL1	Immature_dendritic_cell	0.154	0.00659056	0.0115063	0.154	-6.44143
ELAVL1	Macrophage	0.289	2.32956e-07	8.32661e-07	0.289	-20.1958
ELAVL1	MDSC	0.417	1.79247e-14	1.8235e-13	0.417	-42.3184
ELAVL1	Monocyte	0.573	1.95014e-28	8.59687e-27	0.573	-86.5882
ELAVL1	Natural_killer_cell	0.411	4.64961e-14	4.39222e-13	0.411	-41.0501
ELAVL1	Natural_killer_T_cell	0.134	0.0185943	0.0294502	0.134	-5.08558
ELAVL1	Neutrophil	-0.139	0.0140109	0.0230179	0.139	-5.4411
ELAVL1	Plasmacytoid_dendritic_cell	0.399	2.84288e-13	2.31367e-12	0.399	-38.653
ELAVL1	Regulatory_T_cell	0.311	2.23435e-08	9.16257e-08	0.311	-23.3797
ELAVL1	T_follicular_helper_cell	0.219	9.88206e-05	0.000223012	0.219	-12.1306
ELAVL1	Type_1_T_helper_cell	0.365	3.36562e-11	1.9565e-10	0.365	-32.251
LRPPRC	Activated_B_cell	-0.387	1.65706e-12	1.18458e-11	0.387	-36.2968
LRPPRC	Activated_CD8_T_cell	-0.223	7.30336e-05	0.00017095	0.223	-12.5141
LRPPRC	Activated_dendritic_cell	-0.531	5.94669e-24	1.65568e-22	0.531	-72.355
LRPPRC	CD56bright_natural_killer_cell	0.219	0.000100748	0.000225829	0.219	-12.1125
LRPPRC	CD56dim_natural_killer_cell	-0.404	1.2611e-13	1.11187e-12	0.404	-39.7102
LRPPRC	Immature_B_cell	-0.289	2.2939e-07	8.25491e-07	0.289	-20.2082
LRPPRC	Macrophage	-0.456	2.5227e-17	4.17033e-16	0.456	-51.0907
LRPPRC	MDSC	-0.408	7.34268e-14	6.69703e-13	0.408	-40.4415
LRPPRC	Monocyte	-0.438	5.64683e-16	7.46793e-15	0.438	-46.9282
LRPPRC	Natural_killer_cell	-0.402	1.87057e-13	1.58977e-12	0.402	-39.1943
LRPPRC	Natural_killer_T_cell	-0.443	2.3477e-16	3.18444e-15	0.443	-48.1579
LRPPRC	Neutrophil	-0.334	1.62822e-09	7.62238e-09	0.334	-26.9671
LRPPRC	Plasmacytoid_dendritic_cell	-0.402	1.8933e-13	1.58977e-12	0.402	-39.1943
LRPPRC	Regulatory_T_cell	-0.251	7.97445e-06	2.20863e-05	0.251	-15.4665
LRPPRC	T_follicular_helper_cell	-0.371	1.40932e-11	9.09186e-11	0.371	-33.3566
LRPPRC	Type_1_T_helper_cell	-0.355	1.29666e-10	7.14514e-10	0.355	-30.3823
LRPPRC	Type_17_T_helper_cell	-0.431	1.81701e-15	2.23534e-14	0.431	-45.3465
LRPPRC	Type_2_T_helper_cell	0.587	4.86612e-30	2.8602e-28	0.587	-91.4979
FTO	Activated_B_cell	0.153	0.00683718	0.0118586	0.153	-6.39792
FTO	CD56bright_natural_killer_cell	0.199	0.000416881	0.000872593	0.199	-10.1624
FTO	Eosinophil	0.16	0.00469754	0.00842372	0.16	-6.89133
FTO	Immature_B_cell	0.122	0.0320245	0.049247	0.122	-4.34382
FTO	MDSC	0.17	0.00265097	0.0049379	0.17	-7.66189
FTO	Natural_killer_T_cell	0.135	0.0177062	0.0282979	0.135	-5.14316
FTO	Neutrophil	-0.155	0.00638536	0.0112221	0.155	-6.47751
FTO	Regulatory_T_cell	0.136	0.0165487	0.0266898	0.136	-5.22757
FTO	T_follicular_helper_cell	0.128	0.0237245	0.0372411	0.128	-4.74696
ALKBH5	Activated_B_cell	0.345	4.05134e-10	2.14316e-09	0.345	-28.7976
ALKBH5	Activated_CD8_T_cell	0.125	0.0278169	0.0431529	0.125	-4.5344
ALKBH5	Activated_dendritic_cell	0.553	3.4347e-26	1.1356e-24	0.553	-79.5428
ALKBH5	CD56bright_natural_killer_cell	-0.343	5.66452e-10	2.90925e-09	0.343	-28.3567
ALKBH5	Immature_B_cell	0.239	2.15982e-05	5.57339e-05	0.239	-14.1311
ALKBH5	Macrophage	0.304	4.87803e-08	1.92573e-07	0.304	-22.3081
ALKBH5	MDSC	0.363	4.40901e-11	2.50792e-10	0.363	-31.8928
ALKBH5	Monocyte	0.707	2.58094e-48	1.36532e-45	0.707	-149.038
ALKBH5	Natural_killer_cell	0.324	4.97445e-09	2.23007e-08	0.324	-25.4183
ALKBH5	Natural_killer_T_cell	0.333	1.86997e-09	8.60186e-09	0.333	-26.7927
ALKBH5	Plasmacytoid_dendritic_cell	0.459	1.47984e-17	2.65384e-16	0.459	-51.7428
ALKBH5	Regulatory_T_cell	0.153	0.00710713	0.0122118	0.153	-6.35558
ALKBH5	T_follicular_helper_cell	0.291	1.89601e-07	6.91717e-07	0.291	-20.4633
ALKBH5	Type_1_T_helper_cell	0.311	2.16928e-08	9.0358e-08	0.311	-23.3998
ALKBH5	Type_2_T_helper_cell	-0.339	8.44988e-10	4.25713e-09	0.339	-27.8075

## Sheet: table s5
Table S5. Diversity of immunocytes between healthy and periodontitis samples
ID	control	treat	FC	pvalue
Activated_B_cell	0.0286823	0.303307	10.5747	1.95535e-24
Activated_CD4_T_cell	0.203188	0.325499	1.60196	1.91224e-15
Activated_CD8_T_cell	0.325511	0.422979	1.29943	9.01696e-17
Activated_dendritic_cell	0.373875	0.425813	1.13892	3.38138e-18
CD56bright_natural_killer_cell	0.396471	0.404622	1.02056	0.00155705
Eosinophil	-0.0764448	0.0106377	-0.139155	2.69825e-13
Gamma_delta_T_cell	0.450835	0.479424	1.06342	4.93459e-09
Immature_B_cell	-0.0736526	0.118068	-1.60304	6.96932e-21
Immature_dendritic_cell	0.509928	0.526559	1.03261	6.66737e-09
Macrophage	0.0758048	0.143625	1.89467	6.10752e-24
Mast_cell	0.166162	0.187543	1.12867	0.00663819
MDSC	0.369494	0.52999	1.43437	6.9093e-25
Monocyte	0.426397	0.452044	1.06015	1.84706e-11
Natural_killer_cell	0.219709	0.273329	1.24405	3.99752e-19
Natural_killer_T_cell	0.132521	0.195016	1.47159	5.22016e-22
Neutrophil	0.16018	0.18592	1.1607	0.00164053
Plasmacytoid_dendritic_cell	0.502118	0.543308	1.08203	8.03164e-17
Regulatory_T_cell	0.197363	0.299155	1.51576	3.78307e-19
T_follicular_helper_cell	0.307433	0.348414	1.1333	7.72507e-19
Type_1_T_helper_cell	0.14645	0.219138	1.49634	1.7293e-22
Type_17_T_helper_cell	-0.0162464	0.0015771	-0.0970735	1.27472e-08

## Sheet: table s6
Table S6. Diversity of immune reaction gene-sets between healthy and periodontitis samples
ID	control	treat	FC	pvalue
Antigen_Processing_and_Presentation	0.23283	0.244057	1.04822	1.6291e-11
Antimicrobials	0.126459	0.146052	1.15494	2.3315e-19
BCRSignalingPathway	0.189247	0.239929	1.26781	3.77105e-24
Chemokine_Receptors	0.0260757	0.0692817	2.65695	4.13814e-21
Chemokines	0.083089	0.115883	1.39469	1.58986e-15
Cytokine_Receptors	0.0353303	0.0543656	1.53878	2.49644e-20
Cytokines	-0.0284095	-0.00795188	0.279902	3.463e-17
Interferon_Receptor	0.447357	0.49768	1.11249	1.28147e-19
Interleukins	-0.0430678	-0.0194134	0.450763	4.14399e-13
Interleukins_Receptor	0.074912	0.0933265	1.24582	7.92632e-13
NaturalKiller_Cell_Cytotoxicity	0.10722	0.139172	1.298	1.15197e-22
TCRsignalingPathway	0.12608	0.14923	1.18361	1.47876e-17
TGFb_Family_Member	-0.0793282	-0.0607439	0.765728	2.41627e-10
TGFb_Family_Member_Receptor	0.110681	0.101014	0.912659	0.00501815
TNF_Family_Members	-0.0678198	-0.0307225	0.453002	4.60734e-12
TNF_Family_Members_Receptors	0.129777	0.171192	1.31913	7.55778e-16

## Sheet: table s7
Table S7. Correlations between m6A regulators and immune reaction gene-sets
gene	pathway	cor	pvalue	fdr	abscor	logp
METTL3	Antimicrobials	-0.263	2.7245e-06	6.69987e-06	0.263	-17.1874
METTL3	Chemokine_Receptors	-0.225	6.63718e-05	0.000135163	0.225	-12.853
METTL3	Chemokines	-0.223	7.49343e-05	0.000151027	0.223	-12.6929
METTL3	Cytokine_Receptors	-0.343	5.55968e-10	2.03162e-09	0.343	-28.8747
METTL3	Cytokines	-0.363	4.61489e-11	1.89939e-10	0.363	-32.2937
METTL3	Interferon_Receptor	0.185	0.00105538	0.0018929	0.185	-9.04519
METTL3	Interferons	-0.239	2.11869e-05	4.70686e-05	0.239	-14.3749
METTL3	Interleukins	-0.198	0.000451036	0.000831864	0.198	-10.2314
METTL3	NaturalKiller_Cell_Cytotoxicity	-0.131	0.0207501	0.0303869	0.131	-5.04041
METTL3	TGFb_Family_Member	-0.455	3.16482e-17	3.25644e-16	0.455	-51.4476
METTL3	TGFb_Family_Member_Receptor	0.229	4.8847e-05	0.000102684	0.229	-13.2495
METTL3	TNF_Family_Members_Receptors	-0.254	5.85109e-06	1.36993e-05	0.254	-16.1555
METTL14	Antigen_Processing_and_Presentation	-0.257	4.44476e-06	1.05327e-05	0.257	-16.5348
METTL14	Antimicrobials	-0.445	1.75748e-16	1.63613e-15	0.445	-49.1186
METTL14	BCRSignalingPathway	-0.372	1.36893e-11	5.81797e-11	0.372	-34.0007
METTL14	Chemokine_Receptors	-0.382	3.2979e-12	1.61185e-11	0.382	-35.8525
METTL14	Chemokines	-0.32	8.36435e-09	2.68071e-08	0.32	-25.1528
METTL14	Cytokine_Receptors	-0.428	2.85285e-15	2.18718e-14	0.428	-45.3779
METTL14	Cytokines	-0.453	4.19389e-17	4.20464e-16	0.453	-51.0789
METTL14	Interleukins_Receptor	-0.357	9.79328e-11	3.9476e-10	0.357	-31.2383
METTL14	NaturalKiller_Cell_Cytotoxicity	-0.349	2.55158e-10	9.68611e-10	0.349	-29.9434
METTL14	TCRsignalingPathway	-0.169	0.00277098	0.00471067	0.169	-7.72985
METTL14	TGFb_Family_Member	-0.423	6.6995e-15	4.76273e-14	0.423	-44.2552
METTL14	TGFb_Family_Member_Receptor	0.533	4.11224e-24	1.07192e-22	0.533	-72.9822
METTL14	TNF_Family_Members_Receptors	-0.571	2.89394e-28	9.42943e-27	0.571	-86.4549
WTAP	Antigen_Processing_and_Presentation	0.355	1.23703e-10	4.93549e-10	0.355	-30.9161
WTAP	Antimicrobials	0.277	7.07506e-07	1.85661e-06	0.277	-19.0389
WTAP	BCRSignalingPathway	0.321	7.73391e-09	2.54114e-08	0.321	-25.2299
WTAP	Chemokine_Receptors	0.135	0.0170383	0.0252551	0.135	-5.30728
WTAP	Chemokines	0.136	0.0166341	0.0248242	0.136	-5.33211
WTAP	Cytokine_Receptors	0.167	0.00325991	0.00549407	0.167	-7.50791
WTAP	Interferon_Receptor	0.353	1.54876e-10	6.05566e-10	0.353	-30.621
WTAP	Interferons	-0.23	4.27789e-05	9.13278e-05	0.23	-13.4186
WTAP	Interleukins	0.154	0.00655176	0.0105857	0.154	-6.56174
WTAP	NaturalKiller_Cell_Cytotoxicity	0.247	1.0819e-05	2.47383e-05	0.247	-15.3029
WTAP	TCRsignalingPathway	0.32	7.89134e-09	2.57126e-08	0.32	-25.2129
WTAP	TNF_Family_Members	0.238	2.25765e-05	4.98723e-05	0.238	-14.2914
WTAP	TNF_Family_Members_Receptors	0.143	0.011816	0.0179769	0.143	-5.79771
KIAA1429	Antigen_Processing_and_Presentation	-0.402	1.79387e-13	1.01653e-12	0.402	-39.8395
KIAA1429	Antimicrobials	-0.332	1.98754e-09	6.87724e-09	0.332	-27.1155
KIAA1429	BCRSignalingPathway	-0.41	5.47053e-14	3.3952e-13	0.41	-41.4216
KIAA1429	Chemokine_Receptors	-0.249	8.82348e-06	2.0294e-05	0.249	-15.5886
KIAA1429	Chemokines	-0.178	0.00163818	0.0028217	0.178	-8.46922
KIAA1429	Cytokine_Receptors	-0.299	7.84909e-08	2.30751e-07	0.299	-22.0472
KIAA1429	Cytokines	-0.314	1.65979e-08	5.19183e-08	0.314	-24.1992
KIAA1429	Interferon_Receptor	-0.163	0.00411385	0.00681574	0.163	-7.19691
KIAA1429	Interferons	0.217	0.000113278	0.000222572	0.217	-12.1334
KIAA1429	Interleukins	-0.156	0.00606288	0.00983646	0.156	-6.66765
KIAA1429	Interleukins_Receptor	-0.289	2.31219e-07	6.41181e-07	0.289	-20.5728
KIAA1429	NaturalKiller_Cell_Cytotoxicity	-0.288	2.57783e-07	7.0981e-07	0.288	-20.4261
KIAA1429	TCRsignalingPathway	-0.149	0.00862072	0.0135369	0.149	-6.20695
KIAA1429	TGFb_Family_Member	-0.27	1.35581e-06	3.46485e-06	0.27	-18.1388
KIAA1429	TGFb_Family_Member_Receptor	0.435	9.37815e-16	7.63928e-15	0.435	-46.8955
KIAA1429	TNF_Family_Members_Receptors	-0.459	1.59485e-17	1.73219e-16	0.459	-52.3583
RBM15	Antigen_Processing_and_Presentation	-0.486	8.40629e-20	1.31474e-18	0.486	-59.3999
RBM15	Antimicrobials	-0.421	9.41813e-15	6.57587e-14	0.421	-43.7898
RBM15	BCRSignalingPathway	-0.387	1.58752e-12	7.95796e-12	0.387	-36.8707
RBM15	Chemokine_Receptors	-0.283	4.19615e-07	1.13151e-06	0.283	-19.7533
RBM15	Chemokines	-0.202	0.000344639	0.000644755	0.202	-10.599
RBM15	Cytokine_Receptors	-0.388	1.34094e-12	6.80919e-12	0.388	-37.0957
RBM15	Cytokines	-0.315	1.42772e-08	4.50191e-08	0.315	-24.4049
RBM15	Interferons	-0.191	0.000746653	0.00135158	0.191	-9.53114
RBM15	Interleukins	-0.292	1.5833e-07	4.51877e-07	0.292	-21.0776
RBM15	Interleukins_Receptor	-0.213	0.000158063	0.000307476	0.213	-11.6672
RBM15	NaturalKiller_Cell_Cytotoxicity	-0.402	1.78483e-13	1.01653e-12	0.402	-39.8395
RBM15	TCRsignalingPathway	-0.286	3.12261e-07	8.47876e-07	0.286	-20.1696
RBM15	TGFb_Family_Member	-0.393	6.55016e-13	3.50838e-12	0.393	-38.0523
RBM15	TGFb_Family_Member_Receptor	0.416	1.97804e-14	1.26789e-13	0.416	-42.8426
RBM15	TNF_Family_Members_Receptors	-0.301	6.47378e-08	1.91761e-07	0.301	-22.3142
RBM15B	Antigen_Processing_and_Presentation	0.125	0.0278751	0.0396333	0.125	-4.65714
RBM15B	BCRSignalingPathway	-0.184	0.00112474	0.00200809	0.184	-8.95996
RBM15B	Chemokine_Receptors	-0.221	8.65986e-05	0.000171878	0.221	-12.5063
RBM15B	Chemokines	-0.128	0.0245831	0.0352087	0.128	-4.82792
RBM15B	Cytokine_Receptors	-0.143	0.0117137	0.0178909	0.143	-5.80463
RBM15B	Cytokines	-0.135	0.017052	0.0252551	0.135	-5.30728
RBM15B	Interferon_Receptor	-0.164	0.00379974	0.00632213	0.164	-7.30537
RBM15B	Interleukins	-0.181	0.00136176	0.00238766	0.181	-8.71019
RBM15B	NaturalKiller_Cell_Cytotoxicity	-0.192	0.000684895	0.00125137	0.192	-9.64227
RBM15B	TCRsignalingPathway	-0.152	0.00746677	0.0118679	0.152	-6.39679
RBM15B	TGFb_Family_Member_Receptor	-0.132	0.0201955	0.0296858	0.132	-5.07408
RBM15B	TNF_Family_Members	-0.34	7.73467e-10	2.72455e-09	0.34	-28.4513
RBM15B	TNF_Family_Members_Receptors	-0.149	0.00876158	0.0136485	0.149	-6.19511
CBLL1	Antigen_Processing_and_Presentation	-0.395	5.40029e-13	2.97396e-12	0.395	-38.2908
CBLL1	Antimicrobials	-0.514	2.71826e-22	5.5939e-21	0.514	-67.2766
CBLL1	BCRSignalingPathway	-0.469	2.15743e-18	2.81185e-17	0.469	-54.9813
CBLL1	Chemokine_Receptors	-0.458	1.8633e-17	1.96906e-16	0.458	-52.1733
CBLL1	Chemokines	-0.401	2.04822e-13	1.14408e-12	0.401	-39.669
CBLL1	Cytokine_Receptors	-0.517	1.47369e-22	3.20118e-21	0.517	-68.0819
CBLL1	Cytokines	-0.653	5.22322e-39	1.02114e-36	0.653	-119.559
CBLL1	Interferon_Receptor	-0.128	0.0245288	0.0352087	0.128	-4.82792
CBLL1	Interferons	-0.172	0.00244054	0.00416704	0.172	-7.90676
CBLL1	Interleukins	-0.317	1.1071e-08	3.51931e-08	0.317	-24.7601
CBLL1	Interleukins_Receptor	-0.354	1.37504e-10	5.43072e-10	0.354	-30.7781
CBLL1	NaturalKiller_Cell_Cytotoxicity	-0.467	3.09437e-18	3.9029e-17	0.467	-54.5082
CBLL1	TCRsignalingPathway	-0.222	7.83319e-05	0.000157066	0.222	-12.6363
CBLL1	TGFb_Family_Member	-0.677	6.61068e-43	2.58477e-40	0.677	-131.507
CBLL1	TGFb_Family_Member_Receptor	0.648	2.703e-38	3.5229e-36	0.648	-117.773
CBLL1	TNF_Family_Members_Receptors	-0.599	1.27654e-31	6.23907e-30	0.599	-97.0165
ZC3H13	Antigen_Processing_and_Presentation	-0.196	0.000523233	0.000960489	0.196	-10.0239
ZC3H13	Antimicrobials	-0.376	7.46262e-12	3.35263e-11	0.376	-34.7959
ZC3H13	BCRSignalingPathway	-0.275	8.89573e-07	2.31882e-06	0.275	-18.7182
ZC3H13	Chemokine_Receptors	-0.308	3.19419e-08	9.60714e-08	0.308	-23.3113
ZC3H13	Chemokines	-0.203	0.000316942	0.00059579	0.203	-10.7129
ZC3H13	Cytokine_Receptors	-0.408	7.81468e-14	4.70083e-13	0.408	-40.9521
ZC3H13	Cytokines	-0.414	2.96965e-14	1.87279e-13	0.414	-42.2799
ZC3H13	Interleukins_Receptor	-0.342	6.01242e-10	2.17672e-09	0.342	-28.7752
ZC3H13	NaturalKiller_Cell_Cytotoxicity	-0.241	1.79264e-05	4.0283e-05	0.241	-14.5995
ZC3H13	TCRsignalingPathway	-0.152	0.00733052	0.0117256	0.152	-6.4142
ZC3H13	TGFb_Family_Member	-0.477	4.77798e-19	6.67211e-18	0.477	-57.0566
ZC3H13	TGFb_Family_Member_Receptor	0.598	1.88182e-31	8.17547e-30	0.598	-96.6265
ZC3H13	TNF_Family_Members	0.152	0.00734722	0.0117256	0.152	-6.4142
ZC3H13	TNF_Family_Members_Receptors	-0.547	1.31337e-25	3.66804e-24	0.547	-77.8513
YTHDF1	Interferon_Receptor	-0.205	0.000283502	0.000538103	0.205	-10.8598
YTHDF1	Interferons	-0.223	7.36744e-05	0.000149258	0.223	-12.7099
YTHDF1	Interleukins	-0.16	0.00481274	0.00790664	0.16	-6.98272
YTHDF1	Interleukins_Receptor	0.126	0.0261883	0.0373709	0.126	-4.74194
YTHDF1	NaturalKiller_Cell_Cytotoxicity	-0.129	0.0232343	0.0336467	0.129	-4.89339
YTHDF1	TGFb_Family_Member_Receptor	-0.238	2.32553e-05	5.10141e-05	0.238	-14.2587
YTHDF2	Antigen_Processing_and_Presentation	-0.348	2.80931e-10	1.03627e-09	0.348	-29.846
YTHDF2	Antimicrobials	-0.376	7.34532e-12	3.33956e-11	0.376	-34.8016
YTHDF2	BCRSignalingPathway	-0.206	0.000267661	0.000510515	0.206	-10.9358
YTHDF2	Chemokine_Receptors	-0.28	5.46227e-07	1.45289e-06	0.28	-19.3926
YTHDF2	Chemokines	-0.308	2.96383e-08	9.05359e-08	0.308	-23.3969
YTHDF2	Cytokine_Receptors	-0.349	2.76897e-10	1.03111e-09	0.349	-29.8532
YTHDF2	Cytokines	-0.479	3.63083e-19	5.25798e-18	0.479	-57.4002
YTHDF2	Interferons	-0.289	2.20666e-07	6.16288e-07	0.289	-20.6299
YTHDF2	Interleukins	-0.366	2.75842e-11	1.15972e-10	0.366	-33.0055
YTHDF2	Interleukins_Receptor	-0.168	0.00299613	0.00507137	0.168	-7.62341
YTHDF2	NaturalKiller_Cell_Cytotoxicity	-0.326	4.11399e-09	1.41103e-08	0.326	-26.0787
YTHDF2	TCRsignalingPathway	-0.15	0.00834915	0.0131634	0.15	-6.24733
YTHDF2	TGFb_Family_Member	-0.391	9.59591e-13	4.93684e-12	0.391	-37.5595
YTHDF2	TGFb_Family_Member_Receptor	0.42	1.19312e-14	8.04326e-14	0.42	-43.4992
YTHDF2	TNF_Family_Members_Receptors	-0.293	1.54484e-07	4.44141e-07	0.293	-21.1025
YTHDF3	Antimicrobials	-0.135	0.0177173	0.0261414	0.135	-5.25752
YTHDF3	Chemokine_Receptors	-0.204	0.000294882	0.000557	0.204	-10.81
YTHDF3	Chemokines	-0.183	0.00118689	0.00210943	0.183	-8.88893
YTHDF3	Cytokine_Receptors	-0.225	6.27018e-05	0.000129034	0.225	-12.92
YTHDF3	Cytokines	-0.375	8.31915e-12	3.65482e-11	0.375	-34.6714
YTHDF3	Interferon_Receptor	0.128	0.0242004	0.0349165	0.128	-4.83995
YTHDF3	Interleukins_Receptor	-0.279	5.80412e-07	1.53339e-06	0.279	-19.3148
YTHDF3	TGFb_Family_Member	-0.461	9.47901e-18	1.09009e-16	0.461	-53.0264
YTHDF3	TGFb_Family_Member_Receptor	0.423	6.50069e-15	4.70698e-14	0.423	-44.2722
YTHDF3	TNF_Family_Members	0.139	0.0146139	0.0219771	0.139	-5.50785
YTHDF3	TNF_Family_Members_Receptors	-0.323	5.93148e-09	2.0167e-08	0.323	-25.5634
YTHDC1	Antigen_Processing_and_Presentation	-0.418	1.54282e-14	1.02244e-13	0.418	-43.153
YTHDC1	Antimicrobials	-0.305	4.36768e-08	1.30364e-07	0.305	-22.871
YTHDC1	BCRSignalingPathway	-0.265	2.20442e-06	5.48999e-06	0.265	-17.4748
YTHDC1	Chemokine_Receptors	-0.238	2.33543e-05	5.10141e-05	0.238	-14.2587
YTHDC1	Chemokines	-0.274	9.60157e-07	2.48623e-06	0.274	-18.6176
YTHDC1	Cytokine_Receptors	-0.161	0.00456477	0.0075309	0.161	-7.05296
YTHDC1	Cytokines	-0.244	1.35182e-05	3.05527e-05	0.244	-14.9983
YTHDC1	Interferons	-0.341	6.81049e-10	2.42082e-09	0.341	-28.6219
YTHDC1	Interleukins	-0.286	2.95896e-07	8.09059e-07	0.286	-20.2373
YTHDC1	Interleukins_Receptor	-0.2	0.000393374	0.000728954	0.2	-10.4219
YTHDC1	NaturalKiller_Cell_Cytotoxicity	-0.32	8.25043e-09	2.66605e-08	0.32	-25.1607
YTHDC1	TCRsignalingPathway	-0.258	4.25425e-06	1.01427e-05	0.258	-16.5892
YTHDC1	TGFb_Family_Member	-0.173	0.00226566	0.00388541	0.173	-8.00772
YTHDC1	TGFb_Family_Member_Receptor	0.259	3.78012e-06	9.06764e-06	0.259	-16.7508
YTHDC1	TNF_Family_Members	-0.15	0.0081583	0.0129146	0.15	-6.27486
YTHDC2	Antigen_Processing_and_Presentation	-0.241	1.85724e-05	4.14961e-05	0.241	-14.5567
YTHDC2	Antimicrobials	-0.408	7.62084e-14	4.65585e-13	0.408	-40.966
YTHDC2	BCRSignalingPathway	-0.382	3.35176e-12	1.61795e-11	0.382	-35.847
YTHDC2	Chemokine_Receptors	-0.47	2.0888e-18	2.81185e-17	0.47	-54.9813
YTHDC2	Chemokines	-0.405	1.1326e-13	6.70978e-13	0.405	-40.4388
YTHDC2	Cytokine_Receptors	-0.442	2.7662e-16	2.4335e-15	0.442	-48.5459
YTHDC2	Cytokines	-0.601	6.92602e-32	3.86868e-30	0.601	-97.706
YTHDC2	Interferons	-0.145	0.0104998	0.0162269	0.145	-5.94547
YTHDC2	Interleukins	-0.23	4.29778e-05	9.13278e-05	0.23	-13.4186
YTHDC2	Interleukins_Receptor	-0.377	6.86598e-12	3.16296e-11	0.377	-34.8799
YTHDC2	NaturalKiller_Cell_Cytotoxicity	-0.391	9.00727e-13	4.69579e-12	0.391	-37.6318
YTHDC2	TCRsignalingPathway	-0.183	0.00119725	0.00211821	0.183	-8.88294
YTHDC2	TGFb_Family_Member	-0.638	9.20529e-37	7.19854e-35	0.638	-113.42
YTHDC2	TGFb_Family_Member_Receptor	0.582	1.67581e-29	5.95674e-28	0.582	-90.4395
YTHDC2	TNF_Family_Members_Receptors	-0.523	3.71753e-23	8.55031e-22	0.523	-69.9864
HNRNPC	Antigen_Processing_and_Presentation	0.349	2.71102e-10	1.01924e-09	0.349	-29.8699
HNRNPC	Cytokines	-0.212	0.000169653	0.000328388	0.212	-11.5723
HNRNPC	Interferon_Receptor	0.26	3.43717e-06	8.29588e-06	0.26	-16.8792
HNRNPC	TGFb_Family_Member	-0.349	2.53913e-10	9.68611e-10	0.349	-29.9434
HNRNPC	TNF_Family_Members_Receptors	-0.129	0.0230944	0.0336467	0.129	-4.89339
HNRNPA2B1	Antimicrobials	-0.138	0.0152526	0.0228496	0.138	-5.45169
HNRNPA2B1	Cytokine_Receptors	-0.201	0.000381877	0.000711018	0.201	-10.4578
HNRNPA2B1	Cytokines	-0.253	6.37995e-06	1.48486e-05	0.253	-16.0393
HNRNPA2B1	Interferon_Receptor	0.152	0.00727442	0.0117049	0.152	-6.41674
HNRNPA2B1	Interferons	-0.298	9.21512e-08	2.68889e-07	0.298	-21.8265
HNRNPA2B1	TGFb_Family_Member	-0.434	1.05676e-15	8.43253e-15	0.434	-46.753
HNRNPA2B1	TGFb_Family_Member_Receptor	0.444	2.0271e-16	1.84325e-15	0.444	-48.9467
HNRNPA2B1	TNF_Family_Members	0.227	5.67331e-05	0.000117368	0.227	-13.0567
HNRNPA2B1	TNF_Family_Members_Receptors	-0.233	3.33746e-05	7.17004e-05	0.233	-13.7677
IGF2BP1	Interferons	0.212	0.000173693	0.000334552	0.212	-11.5455
IGF2BP1	TGFb_Family_Member	0.159	0.00504411	0.00821769	0.159	-6.92705
IGF2BP1	TNF_Family_Members	-0.149	0.00869238	0.0135949	0.149	-6.20079
IGF2BP2	Antigen_Processing_and_Presentation	-0.235	2.9457e-05	6.36337e-05	0.235	-13.9399
IGF2BP2	Antimicrobials	-0.124	0.0289825	0.0410585	0.124	-4.60618
IGF2BP2	BCRSignalingPathway	-0.227	5.66709e-05	0.000117368	0.227	-13.0567
IGF2BP2	Interferon_Receptor	-0.256	4.79781e-06	1.13009e-05	0.256	-16.4332
IGF2BP2	Interferons	0.273	1.01441e-06	2.60944e-06	0.273	-18.5478
IGF2BP2	Interleukins_Receptor	-0.145	0.0107658	0.0165725	0.145	-5.91506
IGF2BP2	NaturalKiller_Cell_Cytotoxicity	-0.121	0.0339244	0.0472045	0.121	-4.40493
IGF2BP2	TCRsignalingPathway	-0.18	0.00144788	0.00251367	0.18	-8.63599
IGF2BP2	TGFb_Family_Member	0.214	0.000141965	0.000277542	0.214	-11.815
IGF2BP2	TNF_Family_Members_Receptors	-0.144	0.0113017	0.0173293	0.144	-5.85065
IGF2BP3	Antigen_Processing_and_Presentation	-0.269	1.49366e-06	3.79233e-06	0.269	-18.0085
IGF2BP3	Antimicrobials	-0.321	7.45792e-09	2.47123e-08	0.321	-25.2702
IGF2BP3	BCRSignalingPathway	-0.246	1.15023e-05	2.61477e-05	0.246	-15.223
IGF2BP3	Chemokine_Receptors	-0.342	6.5942e-10	2.36544e-09	0.342	-28.6552
IGF2BP3	Chemokines	-0.333	1.85294e-09	6.46875e-09	0.333	-27.2039
IGF2BP3	Cytokine_Receptors	-0.383	2.7142e-12	1.34336e-11	0.383	-36.1154
IGF2BP3	Cytokines	-0.417	1.7422e-14	1.13533e-13	0.417	-43.002
IGF2BP3	Interferons	-0.188	0.000860411	0.00155033	0.188	-9.33321
IGF2BP3	Interleukins	-0.181	0.00133235	0.00234662	0.181	-8.7352
IGF2BP3	Interleukins_Receptor	-0.291	1.84943e-07	5.24004e-07	0.291	-20.8639
IGF2BP3	NaturalKiller_Cell_Cytotoxicity	-0.31	2.42534e-08	7.46698e-08	0.31	-23.6749
IGF2BP3	TCRsignalingPathway	-0.164	0.00379296	0.00632213	0.164	-7.30537
IGF2BP3	TGFb_Family_Member	-0.461	1.01095e-17	1.12938e-16	0.461	-52.9753
IGF2BP3	TGFb_Family_Member_Receptor	0.308	3.10125e-08	9.39993e-08	0.308	-23.3428
IGF2BP3	TNF_Family_Members_Receptors	-0.235	2.84116e-05	6.17163e-05	0.235	-13.984
FMR1	Antigen_Processing_and_Presentation	-0.378	5.95784e-12	2.80665e-11	0.378	-35.0524
FMR1	Antimicrobials	-0.449	9.09685e-17	8.89217e-16	0.449	-49.9983
FMR1	BCRSignalingPathway	-0.421	1.00415e-14	6.88814e-14	0.421	-43.7229
FMR1	Chemokine_Receptors	-0.376	7.54555e-12	3.35263e-11	0.376	-34.7959
FMR1	Chemokines	-0.269	1.5514e-06	3.91352e-06	0.269	-17.9631
FMR1	Cytokine_Receptors	-0.494	1.91287e-20	3.11639e-19	0.494	-61.4768
FMR1	Cytokines	-0.482	1.78253e-19	2.68066e-18	0.482	-58.3721
FMR1	Interleukins	-0.181	0.00139273	0.00243106	0.181	-8.6842
FMR1	Interleukins_Receptor	-0.373	1.17473e-11	5.04748e-11	0.373	-34.2056
FMR1	NaturalKiller_Cell_Cytotoxicity	-0.394	6.22103e-13	3.37837e-12	0.394	-38.1068
FMR1	TCRsignalingPathway	-0.191	0.000720609	0.0013105	0.191	-9.57566
FMR1	TGFb_Family_Member	-0.593	8.87649e-31	3.47071e-29	0.593	-94.5407
FMR1	TGFb_Family_Member_Receptor	0.64	4.18344e-37	4.08932e-35	0.64	-114.236
FMR1	TNF_Family_Members	0.129	0.0231652	0.0336467	0.129	-4.89339
FMR1	TNF_Family_Members_Receptors	-0.609	7.68698e-33	5.00935e-31	0.609	-100.655
ELAVL1	Antigen_Processing_and_Presentation	0.142	0.0124551	0.0188757	0.142	-5.72733
ELAVL1	Antimicrobials	0.265	2.27168e-06	5.62169e-06	0.265	-17.4406
ELAVL1	BCRSignalingPathway	0.442	2.8007e-16	2.4335e-15	0.442	-48.5459
ELAVL1	Chemokine_Receptors	0.322	6.45066e-09	2.17432e-08	0.322	-25.4549
ELAVL1	Cytokine_Receptors	0.352	1.74812e-10	6.76749e-10	0.352	-30.4607
ELAVL1	Cytokines	0.164	0.00369673	0.00620353	0.164	-7.3327
ELAVL1	Interferon_Receptor	0.225	6.5377e-05	0.000133835	0.225	-12.8673
ELAVL1	Interferons	-0.466	4.10185e-18	5.01195e-17	0.466	-54.1474
ELAVL1	Interleukins_Receptor	0.227	5.36183e-05	0.000112111	0.227	-13.1228
ELAVL1	NaturalKiller_Cell_Cytotoxicity	0.29	2.08093e-07	5.85355e-07	0.29	-20.7042
ELAVL1	TCRsignalingPathway	0.219	9.8122e-05	0.000193766	0.219	-12.3334
ELAVL1	TGFb_Family_Member	0.18	0.00145291	0.00251367	0.18	-8.63599
ELAVL1	TGFb_Family_Member_Receptor	-0.229	4.85776e-05	0.00010267	0.229	-13.2497
ELAVL1	TNF_Family_Members_Receptors	0.512	3.99134e-22	7.80307e-21	0.512	-66.7964
LRPPRC	Antigen_Processing_and_Presentation	-0.38	4.06764e-12	1.93957e-11	0.38	-35.5855
LRPPRC	Antimicrobials	-0.497	1.05625e-20	1.79562e-19	0.497	-62.2722
LRPPRC	BCRSignalingPathway	-0.404	1.4208e-13	8.29151e-13	0.404	-40.1334
LRPPRC	Chemokine_Receptors	-0.448	9.68408e-17	9.23531e-16	0.448	-49.9437
LRPPRC	Chemokines	-0.359	7.41722e-11	3.02097e-10	0.359	-31.6243
LRPPRC	Cytokine_Receptors	-0.503	2.76582e-21	4.91562e-20	0.503	-64.1412
LRPPRC	Cytokines	-0.532	4.49178e-24	1.09768e-22	0.532	-72.948
LRPPRC	Interferon_Receptor	-0.211	0.000184904	0.000354399	0.211	-11.4623
LRPPRC	Interferons	-0.265	2.19587e-06	5.48999e-06	0.265	-17.4748
LRPPRC	Interleukins	-0.373	1.12731e-11	4.89753e-11	0.373	-34.2492
LRPPRC	Interleukins_Receptor	-0.313	1.85431e-08	5.75424e-08	0.313	-24.0508
LRPPRC	NaturalKiller_Cell_Cytotoxicity	-0.465	4.833e-18	5.72638e-17	0.465	-53.9552
LRPPRC	TCRsignalingPathway	-0.282	4.29062e-07	1.14906e-06	0.282	-19.7311
LRPPRC	TGFb_Family_Member	-0.509	8.57769e-22	1.59708e-20	0.509	-65.7631
LRPPRC	TGFb_Family_Member_Receptor	0.555	1.76809e-26	5.31786e-25	0.555	-80.6374
LRPPRC	TNF_Family_Members_Receptors	-0.439	5.07674e-16	4.22342e-15	0.439	-47.7505
FTO	BCRSignalingPathway	0.139	0.0142481	0.0215096	0.139	-5.53887
FTO	Chemokine_Receptors	0.123	0.0297926	0.0420538	0.123	-4.57162
FTO	Cytokine_Receptors	0.122	0.0318713	0.0448262	0.122	-4.47952
FTO	TGFb_Family_Member	0.119	0.0358244	0.0496715	0.119	-4.33144
FTO	TGFb_Family_Member_Receptor	0.146	0.0100314	0.0155646	0.146	-6.00559
FTO	TNF_Family_Members	0.121	0.0334908	0.046822	0.121	-4.41667
ALKBH5	Antigen_Processing_and_Presentation	0.427	3.83587e-15	2.88428e-14	0.427	-44.9788
ALKBH5	Antimicrobials	0.392	7.76073e-13	4.1006e-12	0.392	-37.8273
ALKBH5	BCRSignalingPathway	0.431	2.01998e-15	1.57963e-14	0.431	-45.8474
ALKBH5	Chemokine_Receptors	0.295	1.176e-07	3.40606e-07	0.295	-21.4854
ALKBH5	Chemokines	0.16	0.00486972	0.00796679	0.16	-6.97179
ALKBH5	Cytokine_Receptors	0.424	6.13037e-15	4.52259e-14	0.424	-44.3298
ALKBH5	Cytokines	0.261	3.29756e-06	8.00837e-06	0.261	-16.9301
ALKBH5	Interferon_Receptor	0.251	7.51407e-06	1.73846e-05	0.251	-15.8118
ALKBH5	Interleukins	0.121	0.0335298	0.046822	0.121	-4.41667
ALKBH5	Interleukins_Receptor	0.221	8.453e-05	0.000168629	0.221	-12.5339
ALKBH5	NaturalKiller_Cell_Cytotoxicity	0.377	6.876e-12	3.16296e-11	0.377	-34.8799
ALKBH5	TCRsignalingPathway	0.261	3.25465e-06	7.95356e-06	0.261	-16.94
ALKBH5	TGFb_Family_Member	0.322	6.62413e-09	2.2137e-08	0.322	-25.429
ALKBH5	TGFb_Family_Member_Receptor	-0.365	3.47688e-11	1.44623e-10	0.365	-32.687
ALKBH5	TNF_Family_Members_Receptors	0.441	3.61569e-16	3.07333e-15	0.441	-48.2091

## Sheet: table s8
Table S8. Diversity of HLA gene expression between healthy and periodontitis samples
ID	control	treat	FC	pvalue
HLA-E	9.90002	10.1177	1.02198	2.58161e-08
HLA-C	11.6997	12.2293	1.04527	1.41352e-18
HLA-J	9.61326	9.88294	1.02805	1.00186e-06
HLA-DQB2	7.20375	6.72833	0.934005	7.13682e-09
HLA-A	11.9207	12.2987	1.03171	1.17606e-13
HLA-DMA	7.9844	8.79291	1.10126	2.13188e-21
HLA-DOB	5.74216	6.50461	1.13278	4.01737e-23
HLA-DRB1	11.0929	11.501	1.03679	2.46441e-12
HLA-B	11.5669	12.0436	1.04121	1.1243e-12
HLA-DOA	5.9992	6.18943	1.03171	0.000198157
HLA-DPB1	7.36772	7.6463	1.03781	1.83132e-07
HLA-DRA	10.5423	11.1953	1.06195	1.08677e-14
HLA-DRB6	5.37024	5.50906	1.02585	2.15683e-06
HLA-F	9.34962	9.80544	1.04875	2.66666e-13
HLA-G	9.84823	10.2252	1.03827	3.07194e-11
HLA-DMB	7.88563	8.43019	1.06906	1.55095e-15
HLA-DPA1	9.46804	10.0764	1.06426	9.77737e-15

## Sheet: table s9
Table S9. Correlations between m6A regulators and HLA gene
gene	HLA_gene	cor	pvalue	fdr	abscor	logp
METTL3	HLA-J	-0.151	0.00759179	0.0128864	0.151	-6.278
METTL3	HLA-DQB1	0.182	0.0012893	0.00248151	0.182	-8.65457
METTL3	HLA-DOA	-0.19	0.000792997	0.00159292	0.19	-9.29411
METTL14	HLA-E	-0.287	2.74828e-07	9.09504e-07	0.287	-20.0684
METTL14	HLA-DPB2	0.228	4.98566e-05	0.000115246	0.228	-13.083
METTL14	HLA-C	-0.366	3.04056e-11	1.89008e-10	0.366	-32.3008
METTL14	HLA-J	-0.318	1.03536e-08	4.29068e-08	0.318	-24.4742
METTL14	HLA-DQB1	0.123	0.0306334	0.0456031	0.123	-4.45472
METTL14	HLA-DQB2	0.152	0.00740384	0.0126608	0.152	-6.30348
METTL14	HLA-DQA1	-0.125	0.0271868	0.0416683	0.125	-4.58491
METTL14	HLA-A	-0.31	2.52641e-08	9.93291e-08	0.31	-23.2632
METTL14	HLA-DMA	-0.377	6.95332e-12	4.56933e-11	0.377	-34.3492
METTL14	HLA-DOB	-0.334	1.64823e-09	7.29025e-09	0.334	-27.0314
METTL14	HLA-DRB1	-0.293	1.54765e-07	5.35277e-07	0.293	-20.8332
METTL14	HLA-B	-0.317	1.2145e-08	4.90063e-08	0.317	-24.2825
METTL14	HLA-DRA	-0.188	0.000885322	0.00176298	0.188	-9.14777
METTL14	HLA-DRB6	-0.289	2.2413e-07	7.58085e-07	0.289	-20.3311
METTL14	HLA-F	-0.299	7.79832e-08	2.80252e-07	0.299	-21.7668
METTL14	HLA-G	-0.267	1.786e-06	4.94916e-06	0.267	-17.6244
METTL14	HLA-DMB	-0.288	2.59114e-07	8.63713e-07	0.288	-20.1429
METTL14	HLA-DPA1	-0.348	3.03181e-10	1.53256e-09	0.348	-29.2814
WTAP	HLA-E	0.301	6.21444e-08	2.3241e-07	0.301	-22.0368
WTAP	HLA-DPB2	-0.159	0.00488729	0.00878186	0.159	-6.83126
WTAP	HLA-C	0.257	4.65968e-06	1.20419e-05	0.257	-16.3416
WTAP	HLA-J	0.244	1.35867e-05	3.36016e-05	0.244	-14.8611
WTAP	HLA-DQB2	-0.211	0.000182409	0.000399563	0.211	-11.2893
WTAP	HLA-A	0.268	1.62373e-06	4.55436e-06	0.268	-17.7443
WTAP	HLA-DMA	0.286	3.11469e-07	1.0234e-06	0.286	-19.8982
WTAP	HLA-DRB1	0.307	3.32982e-08	1.28716e-07	0.307	-22.8893
WTAP	HLA-B	0.46	1.30866e-17	2.31533e-16	0.46	-51.9396
WTAP	HLA-DPB1	-0.123	0.0301424	0.0452904	0.123	-4.46465
WTAP	HLA-DRA	0.568	7.89136e-28	3.63003e-25	0.568	-81.1882
WTAP	HLA-F	0.346	3.65236e-10	1.80654e-09	0.346	-29.0441
WTAP	HLA-G	0.344	5.05023e-10	2.39496e-09	0.344	-28.6374
WTAP	HLA-DPA1	0.298	8.90959e-08	3.17706e-07	0.298	-21.5858
KIAA1429	HLA-E	-0.466	4.34622e-18	8.33025e-17	0.466	-53.4144
KIAA1429	HLA-DPB2	0.496	1.07796e-20	4.13217e-19	0.496	-61.0697
KIAA1429	HLA-C	-0.419	1.37417e-14	1.42109e-13	0.419	-42.6781
KIAA1429	HLA-J	-0.314	1.54277e-08	6.17108e-08	0.314	-23.9499
KIAA1429	HLA-DQB1	0.125	0.0272655	0.0416683	0.125	-4.58491
KIAA1429	HLA-DQB2	0.152	0.00723721	0.0124344	0.152	-6.32952
KIAA1429	HLA-DQA1	-0.255	5.4555e-06	1.40197e-05	0.255	-16.1222
KIAA1429	HLA-A	-0.297	1.02883e-07	3.64048e-07	0.297	-21.3894
KIAA1429	HLA-DMA	-0.416	2.19846e-14	2.15168e-13	0.416	-42.0796
KIAA1429	HLA-DOB	-0.239	2.08838e-05	5.05608e-05	0.239	-14.2716
KIAA1429	HLA-DRB1	-0.484	1.32611e-19	4.06675e-18	0.484	-57.7708
KIAA1429	HLA-B	-0.522	4.87934e-23	3.20642e-21	0.522	-68.0795
KIAA1429	HLA-DRA	-0.409	6.37142e-14	5.74677e-13	0.409	-40.6623
KIAA1429	HLA-DRB6	-0.344	4.71654e-10	2.26001e-09	0.344	-28.721
KIAA1429	HLA-F	-0.348	3.09098e-10	1.54549e-09	0.348	-29.2693
KIAA1429	HLA-G	-0.303	5.0592e-08	1.90757e-07	0.303	-22.3218
KIAA1429	HLA-DMB	-0.226	6.03958e-05	0.000137535	0.226	-12.8279
KIAA1429	HLA-DPA1	-0.403	1.64366e-13	1.42657e-12	0.403	-39.3506
RBM15	HLA-E	-0.498	7.58034e-21	3.48696e-19	0.498	-61.3147
RBM15	HLA-C	-0.481	2.36623e-19	6.40275e-18	0.481	-57.116
RBM15	HLA-J	-0.557	1.22819e-26	2.82483e-24	0.557	-78.2281
RBM15	HLA-DQB1	0.259	3.94151e-06	1.03605e-05	0.259	-16.5585
RBM15	HLA-DQA1	-0.171	0.00246025	0.00454505	0.171	-7.78149
RBM15	HLA-A	-0.391	9.73794e-13	7.22492e-12	0.391	-37.0102
RBM15	HLA-DMA	-0.4	2.39372e-13	2.0391e-12	0.4	-38.8352
RBM15	HLA-DOB	-0.267	1.88141e-06	5.15149e-06	0.267	-17.5666
RBM15	HLA-DRB1	-0.411	4.71302e-14	4.33598e-13	0.411	-41.0687
RBM15	HLA-B	-0.474	8.5785e-19	2.0769e-17	0.474	-55.4183
RBM15	HLA-DOA	-0.422	8.03241e-15	8.7974e-14	0.422	-43.3699
RBM15	HLA-DRA	-0.363	4.11995e-11	2.46127e-10	0.363	-31.9199
RBM15	HLA-DRB6	-0.354	1.47241e-10	7.87566e-10	0.354	-30.2419
RBM15	HLA-F	-0.496	1.07159e-20	4.13217e-19	0.496	-61.0697
RBM15	HLA-G	-0.554	2.25634e-26	3.45972e-24	0.554	-77.9356
RBM15	HLA-DMB	-0.198	0.000452755	0.000946669	0.198	-10.0449
RBM15	HLA-DPA1	-0.333	1.86671e-09	8.17795e-09	0.333	-26.8656
RBM15B	HLA-J	0.19	0.000757088	0.00152746	0.19	-9.35465
RBM15B	HLA-DOB	-0.283	3.88049e-07	1.25706e-06	0.283	-19.6015
RBM15B	HLA-B	0.152	0.00724438	0.0124344	0.152	-6.32952
RBM15B	HLA-DPB1	-0.151	0.00778182	0.0131122	0.151	-6.25294
RBM15B	HLA-G	0.181	0.00137213	0.00262991	0.181	-8.57077
RBM15B	HLA-DMB	-0.307	3.62431e-08	1.38932e-07	0.307	-22.7791
CBLL1	HLA-E	-0.428	2.92762e-15	3.45309e-14	0.428	-44.7191
CBLL1	HLA-DPB2	0.249	9.33184e-06	2.32035e-05	0.249	-15.3953
CBLL1	HLA-C	-0.453	4.46133e-17	7.07659e-16	0.453	-50.3278
CBLL1	HLA-J	-0.414	2.70223e-14	2.58964e-13	0.414	-41.8123
CBLL1	HLA-DQB1	0.144	0.0109902	0.0180101	0.144	-5.79505
CBLL1	HLA-DQA1	-0.194	0.000577671	0.00119161	0.194	-9.71287
CBLL1	HLA-A	-0.394	6.22705e-13	4.69581e-12	0.394	-37.6318
CBLL1	HLA-DMA	-0.454	3.39882e-17	5.58377e-16	0.454	-50.6696
CBLL1	HLA-DOB	-0.458	1.82918e-17	3.11638e-16	0.458	-51.511
CBLL1	HLA-DRB1	-0.442	2.78024e-16	4.12551e-15	0.442	-47.7843
CBLL1	HLA-B	-0.382	3.12425e-12	2.11347e-11	0.382	-35.4616
CBLL1	HLA-DOA	-0.437	6.7904e-16	9.18702e-15	0.437	-46.6293
CBLL1	HLA-DPB1	-0.183	0.00117519	0.00230038	0.183	-8.76391
CBLL1	HLA-DRA	-0.232	3.84616e-05	9.02671e-05	0.232	-13.4354
CBLL1	HLA-DRB6	-0.499	6.57571e-21	3.36092e-19	0.499	-61.3678
CBLL1	HLA-F	-0.411	4.50304e-14	4.22735e-13	0.411	-41.1053
CBLL1	HLA-G	-0.379	4.93677e-12	3.29118e-11	0.379	-34.8226
CBLL1	HLA-DMB	-0.422	8.01585e-15	8.7974e-14	0.422	-43.3699
CBLL1	HLA-DPA1	-0.362	4.65604e-11	2.67722e-10	0.362	-31.7985
ZC3H13	HLA-E	-0.295	1.26269e-07	4.43388e-07	0.295	-21.1049
ZC3H13	HLA-DPB2	0.208	0.00021906	0.000473086	0.208	-11.0456
ZC3H13	HLA-C	-0.319	9.20896e-09	3.85102e-08	0.319	-24.6302
ZC3H13	HLA-J	-0.321	7.60029e-09	3.20746e-08	0.321	-24.894
ZC3H13	HLA-DQA1	-0.134	0.0181993	0.0289677	0.134	-5.10941
ZC3H13	HLA-A	-0.3	7.24786e-08	2.62521e-07	0.3	-21.8611
ZC3H13	HLA-DMA	-0.295	1.27809e-07	4.45395e-07	0.295	-21.0984
ZC3H13	HLA-DOB	-0.174	0.0020772	0.00388419	0.174	-8.00817
ZC3H13	HLA-DRB1	-0.354	1.43968e-10	7.79118e-10	0.354	-30.2574
ZC3H13	HLA-B	-0.288	2.50293e-07	8.40398e-07	0.288	-20.1824
ZC3H13	HLA-DOA	-0.196	0.000509103	0.00105694	0.196	-9.88589
ZC3H13	HLA-DPB1	-0.123	0.0303249	0.0452904	0.123	-4.46465
ZC3H13	HLA-DRA	-0.122	0.0320642	0.0472742	0.122	-4.4028
ZC3H13	HLA-DRB6	-0.327	3.55888e-09	1.52999e-08	0.327	-25.9619
ZC3H13	HLA-F	-0.3	7.19099e-08	2.62521e-07	0.3	-21.8611
ZC3H13	HLA-G	-0.269	1.57509e-06	4.44503e-06	0.269	-17.7794
ZC3H13	HLA-DMB	-0.153	0.00694256	0.0120059	0.153	-6.38011
ZC3H13	HLA-DPA1	-0.168	0.00301332	0.0055005	0.168	-7.50622
YTHDF1	HLA-E	0.127	0.0248931	0.0382971	0.127	-4.70662
YTHDF1	HLA-DPB2	-0.358	8.56809e-11	4.80649e-10	0.358	-30.9543
YTHDF1	HLA-C	0.266	2.08365e-06	5.60513e-06	0.266	-17.4448
YTHDF1	HLA-DQB2	0.133	0.0187433	0.0295272	0.133	-5.08181
YTHDF1	HLA-A	0.174	0.00213059	0.0039679	0.174	-7.97741
YTHDF1	HLA-DMA	0.134	0.018394	0.0290764	0.134	-5.10401
YTHDF1	HLA-DRB1	0.232	3.78887e-05	8.93784e-05	0.232	-13.4497
YTHDF1	HLA-B	0.137	0.0160912	0.0257908	0.137	-5.277
YTHDF1	HLA-DOA	-0.146	0.00989319	0.0163113	0.146	-5.93798
YTHDF2	HLA-E	-0.158	0.00538185	0.00952174	0.158	-6.71456
YTHDF2	HLA-C	-0.229	4.78994e-05	0.000111281	0.229	-13.1335
YTHDF2	HLA-J	-0.243	1.54819e-05	3.78811e-05	0.243	-14.6882
YTHDF2	HLA-A	-0.186	0.000973235	0.00192141	0.186	-9.02362
YTHDF2	HLA-DMA	-0.265	2.13805e-06	5.71804e-06	0.265	-17.416
YTHDF2	HLA-DOB	-0.269	1.56805e-06	4.44503e-06	0.269	-17.7794
YTHDF2	HLA-DRB1	-0.271	1.29336e-06	3.71842e-06	0.271	-18.0369
YTHDF2	HLA-B	-0.167	0.00310891	0.00565257	0.167	-7.46688
YTHDF2	HLA-DOA	-0.388	1.43874e-12	1.0341e-11	0.388	-36.4928
YTHDF2	HLA-DPB1	-0.121	0.0336828	0.0495019	0.121	-4.33637
YTHDF2	HLA-DRA	-0.13	0.0217719	0.0338347	0.13	-4.88535
YTHDF2	HLA-DRB6	-0.374	1.02781e-11	6.56655e-11	0.374	-33.8261
YTHDF2	HLA-F	-0.208	0.000225231	0.000481891	0.208	-11.019
YTHDF2	HLA-G	-0.253	6.64277e-06	1.68822e-05	0.253	-15.8541
YTHDF2	HLA-DMB	-0.276	8.21903e-07	2.45504e-06	0.276	-18.6358
YTHDF2	HLA-DPA1	-0.17	0.00267809	0.00492768	0.17	-7.66488
YTHDF3	HLA-E	-0.122	0.0315868	0.0467201	0.122	-4.41981
YTHDF3	HLA-DPB2	0.133	0.0190111	0.0298468	0.133	-5.06628
YTHDF3	HLA-C	-0.14	0.0139536	0.0225216	0.14	-5.47255
YTHDF3	HLA-DQA1	-0.123	0.0298149	0.0449667	0.123	-4.475
YTHDF3	HLA-A	-0.124	0.0287539	0.0435092	0.124	-4.52253
YTHDF3	HLA-DOB	-0.151	0.00765663	0.0129487	0.151	-6.27105
YTHDF3	HLA-DRB1	-0.14	0.0132913	0.0215282	0.14	-5.53763
YTHDF3	HLA-DOA	-0.139	0.0146303	0.0235313	0.139	-5.40927
YTHDF3	HLA-DPB1	-0.179	0.00154046	0.0029403	0.179	-8.40982
YTHDF3	HLA-DRA	0.173	0.00223728	0.00414979	0.173	-7.91275
YTHDF3	HLA-DRB6	-0.343	5.41724e-10	2.54279e-09	0.343	-28.5509
YTHDF3	HLA-DMB	-0.182	0.00125756	0.00244083	0.182	-8.67841
YTHDC1	HLA-E	-0.231	4.16362e-05	9.72216e-05	0.231	-13.3284
YTHDC1	HLA-C	-0.354	1.32593e-10	7.26102e-10	0.354	-30.3591
YTHDC1	HLA-J	-0.238	2.35473e-05	5.64153e-05	0.238	-14.1136
YTHDC1	HLA-A	-0.278	6.31551e-07	1.96293e-06	0.278	-18.9586
YTHDC1	HLA-DMA	-0.337	1.17827e-09	5.42002e-09	0.337	-27.4591
YTHDC1	HLA-DOB	-0.279	5.99469e-07	1.88801e-06	0.279	-19.0147
YTHDC1	HLA-DRB1	-0.26	3.56372e-06	9.42133e-06	0.26	-16.6956
YTHDC1	HLA-B	-0.217	0.000121541	0.00027009	0.217	-11.8543
YTHDC1	HLA-DOA	-0.31	2.51559e-08	9.93291e-08	0.31	-23.2632
YTHDC1	HLA-DPB1	-0.175	0.00195316	0.00366717	0.175	-8.09112
YTHDC1	HLA-DRA	-0.29	1.93995e-07	6.65952e-07	0.29	-20.5181
YTHDC1	HLA-DRB6	-0.277	7.55049e-07	2.28502e-06	0.277	-18.7394
YTHDC1	HLA-F	-0.226	5.99967e-05	0.000137306	0.226	-12.8303
YTHDC1	HLA-G	-0.325	4.69046e-09	1.99779e-08	0.325	-25.577
YTHDC1	HLA-DMB	-0.254	5.84996e-06	1.49499e-05	0.254	-16.0295
YTHDC1	HLA-DPA1	-0.273	1.02638e-06	3.00722e-06	0.273	-18.3431
YTHDC2	HLA-E	-0.339	8.72927e-10	4.05602e-09	0.339	-27.8773
YTHDC2	HLA-DPB2	0.149	0.00851473	0.0142331	0.149	-6.1346
YTHDC2	HLA-C	-0.398	3.43893e-13	2.77528e-12	0.398	-38.3905
YTHDC2	HLA-J	-0.243	1.45757e-05	3.58546e-05	0.243	-14.7675
YTHDC2	HLA-DQA1	-0.152	0.00752986	0.0128287	0.152	-6.28449
YTHDC2	HLA-A	-0.363	4.41402e-11	2.57019e-10	0.363	-31.8574
YTHDC2	HLA-DMA	-0.407	9.01154e-14	7.97175e-13	0.407	-40.1902
YTHDC2	HLA-DOB	-0.47	1.96458e-18	4.30336e-17	0.47	-54.3673
YTHDC2	HLA-DRB1	-0.364	4.07088e-11	2.46127e-10	0.364	-31.9199
YTHDC2	HLA-B	-0.225	6.65023e-05	0.000149956	0.225	-12.7032
YTHDC2	HLA-DOA	-0.305	4.12795e-08	1.5693e-07	0.305	-22.6034
YTHDC2	HLA-DPB1	-0.177	0.00174012	0.00328055	0.177	-8.25185
YTHDC2	HLA-DRB6	-0.433	1.39969e-15	1.7885e-14	0.433	-45.6682
YTHDC2	HLA-F	-0.301	6.56588e-08	2.43573e-07	0.301	-21.9691
YTHDC2	HLA-G	-0.27	1.38265e-06	3.95042e-06	0.27	-17.9496
YTHDC2	HLA-DMB	-0.463	7.09778e-18	1.30599e-16	0.463	-52.7657
YTHDC2	HLA-DPA1	-0.263	2.74704e-06	7.30426e-06	0.263	-17.0628
HNRNPC	HLA-DPB2	-0.134	0.0183635	0.0290764	0.134	-5.10401
HNRNPC	HLA-DMA	0.125	0.0276479	0.0419737	0.125	-4.57437
HNRNPC	HLA-DRB1	0.163	0.00390715	0.00704819	0.163	-7.14853
HNRNPC	HLA-B	0.232	3.70842e-05	8.79316e-05	0.232	-13.4733
HNRNPC	HLA-DPB1	-0.122	0.0311047	0.0461554	0.122	-4.43736
HNRNPC	HLA-DRA	0.432	1.58707e-15	1.97312e-14	0.432	-45.5265
HNRNPC	HLA-G	0.188	0.000903513	0.00179145	0.188	-9.12466
HNRNPC	HLA-DPA1	0.125	0.0275747	0.0419737	0.125	-4.57437
HNRNPA2B1	HLA-E	-0.158	0.00519516	0.00922693	0.158	-6.75993
HNRNPA2B1	HLA-J	-0.208	0.000226971	0.000483364	0.208	-11.0146
HNRNPA2B1	HLA-DQB1	0.143	0.0117064	0.0190956	0.143	-5.71061
HNRNPA2B1	HLA-DQB2	-0.154	0.00645314	0.0112441	0.154	-6.47469
HNRNPA2B1	HLA-DOA	-0.363	4.39832e-11	2.57019e-10	0.363	-31.8574
HNRNPA2B1	HLA-DPB1	-0.128	0.024331	0.0375579	0.128	-4.73474
HNRNPA2B1	HLA-DRB6	-0.268	1.76677e-06	4.92553e-06	0.268	-17.6313
HNRNPA2B1	HLA-G	-0.123	0.0303081	0.0452904	0.123	-4.46465
IGF2BP1	HLA-DPB2	0.178	0.00162202	0.00308318	0.178	-8.34136
IGF2BP1	HLA-J	0.251	7.93843e-06	1.98461e-05	0.251	-15.6208
IGF2BP1	HLA-DQB1	-0.133	0.0195292	0.0305559	0.133	-5.0324
IGF2BP1	HLA-DOA	0.267	1.85618e-06	5.11284e-06	0.267	-17.5774
IGF2BP1	HLA-DRB6	0.147	0.0094516	0.0156958	0.147	-5.99348
IGF2BP1	HLA-G	0.149	0.00853987	0.0142331	0.149	-6.1346
IGF2BP2	HLA-E	-0.167	0.00319168	0.0057802	0.167	-7.43466
IGF2BP2	HLA-DPB2	0.185	0.00106911	0.00210167	0.185	-8.89425
IGF2BP2	HLA-C	-0.215	0.000139465	0.000307722	0.215	-11.6661
IGF2BP2	HLA-J	-0.207	0.000248723	0.000527247	0.207	-10.8892
IGF2BP2	HLA-DQB1	0.147	0.0095648	0.0158267	0.147	-5.9815
IGF2BP2	HLA-A	-0.142	0.0120452	0.0195789	0.142	-5.67456
IGF2BP2	HLA-DMA	-0.281	4.8669e-07	1.5547e-06	0.281	-19.2949
IGF2BP2	HLA-DRB1	-0.209	0.000216008	0.000470919	0.209	-11.0522
IGF2BP2	HLA-B	-0.336	1.21118e-09	5.51625e-09	0.336	-27.4337
IGF2BP2	HLA-DRA	-0.348	2.81917e-10	1.44091e-09	0.348	-29.3704
IGF2BP2	HLA-F	-0.19	0.000749428	0.00151867	0.19	-9.36298
IGF2BP2	HLA-G	-0.215	0.000139813	0.000307722	0.215	-11.6661
IGF2BP2	HLA-DPA1	-0.277	7.20923e-07	2.21083e-06	0.277	-18.787
IGF2BP3	HLA-E	-0.266	2.03722e-06	5.54509e-06	0.266	-17.4604
IGF2BP3	HLA-C	-0.318	1.07058e-08	4.39703e-08	0.318	-24.4389
IGF2BP3	HLA-J	-0.258	4.09283e-06	1.06972e-05	0.258	-16.5124
IGF2BP3	HLA-A	-0.317	1.10528e-08	4.49939e-08	0.317	-24.4057
IGF2BP3	HLA-DMA	-0.252	7.11653e-06	1.79868e-05	0.252	-15.7627
IGF2BP3	HLA-DOB	-0.285	3.30973e-07	1.07977e-06	0.285	-19.8208
IGF2BP3	HLA-DRB1	-0.241	1.74467e-05	4.24629e-05	0.241	-14.5234
IGF2BP3	HLA-B	-0.221	8.98516e-05	0.000201618	0.221	-12.2761
IGF2BP3	HLA-DOA	-0.217	0.000115856	0.000258708	0.217	-11.9164
IGF2BP3	HLA-DPB1	-0.17	0.00274341	0.00502776	0.17	-7.63587
IGF2BP3	HLA-DRA	-0.129	0.0230251	0.0356617	0.129	-4.80948
IGF2BP3	HLA-DRB6	-0.336	1.29601e-09	5.78798e-09	0.336	-27.3643
IGF2BP3	HLA-F	-0.275	8.49475e-07	2.50486e-06	0.275	-18.6068
IGF2BP3	HLA-G	-0.301	6.82898e-08	2.51306e-07	0.301	-21.924
IGF2BP3	HLA-DMB	-0.273	1.04439e-06	3.04064e-06	0.273	-18.3272
IGF2BP3	HLA-DPA1	-0.192	0.000668119	0.00136593	0.192	-9.5159
FMR1	HLA-E	-0.47	1.8177e-18	4.18071e-17	0.47	-54.409
FMR1	HLA-DPB2	0.273	1.05737e-06	3.05907e-06	0.273	-18.3185
FMR1	HLA-C	-0.485	1.0882e-19	3.5755e-18	0.485	-57.9566
FMR1	HLA-J	-0.467	3.18419e-18	6.36838e-17	0.467	-53.8019
FMR1	HLA-DQB1	0.155	0.00625664	0.0109432	0.155	-6.51383
FMR1	HLA-DQA1	-0.182	0.00128408	0.00248151	0.182	-8.65457
FMR1	HLA-A	-0.39	1.06756e-12	7.79486e-12	0.39	-36.9006
FMR1	HLA-DMA	-0.438	6.27517e-16	8.74721e-15	0.438	-46.7001
FMR1	HLA-DOB	-0.345	4.37293e-10	2.11742e-09	0.345	-28.815
FMR1	HLA-DRB1	-0.481	2.28937e-19	6.40275e-18	0.481	-57.116
FMR1	HLA-B	-0.477	5.23805e-19	1.33861e-17	0.477	-56.052
FMR1	HLA-DOA	-0.276	8.12936e-07	2.44412e-06	0.276	-18.6423
FMR1	HLA-DRA	-0.276	8.34627e-07	2.47696e-06	0.276	-18.623
FMR1	HLA-DRB6	-0.428	3.08205e-15	3.54436e-14	0.428	-44.6815
FMR1	HLA-F	-0.421	9.03145e-15	9.66155e-14	0.421	-43.2347
FMR1	HLA-G	-0.418	1.42109e-14	1.42109e-13	0.418	-42.6781
FMR1	HLA-DMB	-0.235	2.93447e-05	6.99406e-05	0.235	-13.8035
FMR1	HLA-DPA1	-0.353	1.52876e-10	8.08311e-10	0.353	-30.2044
ELAVL1	HLA-E	0.277	6.90714e-07	2.1324e-06	0.277	-18.8391
ELAVL1	HLA-DPB2	-0.266	2.07201e-06	5.60513e-06	0.266	-17.4448
ELAVL1	HLA-C	0.384	2.65454e-12	1.82252e-11	0.384	-35.6753
ELAVL1	HLA-J	0.201	0.00037253	0.000782483	0.201	-10.3197
ELAVL1	HLA-DQB1	-0.226	5.75175e-05	0.00013229	0.226	-12.884
ELAVL1	HLA-DQB2	-0.239	2.11894e-05	5.10321e-05	0.239	-14.2582
ELAVL1	HLA-DQA1	0.201	0.000363912	0.000767887	0.201	-10.3468
ELAVL1	HLA-A	0.349	2.73874e-10	1.41553e-09	0.349	-29.396
ELAVL1	HLA-DMA	0.398	3.37182e-13	2.76971e-12	0.398	-38.3934
ELAVL1	HLA-DOB	0.281	4.74325e-07	1.5258e-06	0.281	-19.322
ELAVL1	HLA-DRB1	0.345	4.2959e-10	2.10225e-09	0.345	-28.8254
ELAVL1	HLA-B	0.434	1.16494e-15	1.53106e-14	0.434	-45.8925
ELAVL1	HLA-DOA	-0.159	0.00496528	0.00888727	0.159	-6.81404
ELAVL1	HLA-DRA	0.355	1.24959e-10	6.92544e-10	0.355	-30.4274
ELAVL1	HLA-F	0.352	1.84518e-10	9.64524e-10	0.352	-29.9495
ELAVL1	HLA-G	0.257	4.39131e-06	1.14124e-05	0.257	-16.419
ELAVL1	HLA-DMB	0.189	0.000837885	0.00167577	0.189	-9.22096
ELAVL1	HLA-DPA1	0.372	1.35853e-11	8.56062e-11	0.372	-33.4435
LRPPRC	HLA-E	-0.309	2.92563e-08	1.1405e-07	0.309	-23.0638
LRPPRC	HLA-C	-0.385	2.11844e-12	1.47649e-11	0.385	-35.979
LRPPRC	HLA-J	-0.396	4.39251e-13	3.48372e-12	0.396	-38.0625
LRPPRC	HLA-DQB1	0.225	6.47272e-05	0.000146672	0.225	-12.7351
LRPPRC	HLA-DQB2	0.192	0.000682452	0.00138906	0.192	-9.49167
LRPPRC	HLA-DQA1	-0.208	0.000220711	0.000474425	0.208	-11.0415
LRPPRC	HLA-A	-0.277	7.48635e-07	2.28061e-06	0.277	-18.7421
LRPPRC	HLA-DMA	-0.385	2.11323e-12	1.47649e-11	0.385	-35.979
LRPPRC	HLA-DOB	-0.399	2.62945e-13	2.19918e-12	0.399	-38.7262
LRPPRC	HLA-DRB1	-0.332	2.04849e-09	8.88965e-09	0.332	-26.7452
LRPPRC	HLA-B	-0.279	5.72777e-07	1.81708e-06	0.279	-19.0699
LRPPRC	HLA-DOA	-0.495	1.3811e-20	4.88698e-19	0.495	-60.8277
LRPPRC	HLA-DPB1	-0.177	0.00172905	0.00327309	0.177	-8.25513
LRPPRC	HLA-DRA	-0.183	0.00118687	0.00231338	0.183	-8.75578
LRPPRC	HLA-DRB6	-0.442	2.93598e-16	4.22048e-15	0.442	-47.7515
LRPPRC	HLA-F	-0.365	3.17765e-11	1.94896e-10	0.365	-32.2566
LRPPRC	HLA-G	-0.395	5.17641e-13	3.96858e-12	0.395	-37.8745
LRPPRC	HLA-DMB	-0.336	1.28152e-09	5.77942e-09	0.336	-27.3664
LRPPRC	HLA-DPA1	-0.252	7.17501e-06	1.80355e-05	0.252	-15.7588
FTO	HLA-C	0.135	0.0173074	0.0276437	0.135	-5.17691
FTO	HLA-A	0.15	0.00808518	0.0135737	0.15	-6.20305
FTO	HLA-DOB	0.144	0.0110018	0.0180101	0.144	-5.79505
FTO	HLA-DPB1	0.131	0.0207067	0.0322884	0.131	-4.95284
FTO	HLA-DMB	0.154	0.00668675	0.0116072	0.154	-6.42884
FTO	HLA-DPA1	0.194	0.000580991	0.00119311	0.194	-9.71106
ALKBH5	HLA-E	0.419	1.39414e-14	1.42109e-13	0.419	-42.6781
ALKBH5	HLA-DPB2	-0.156	0.00579476	0.010174	0.156	-6.61897
ALKBH5	HLA-C	0.469	2.53821e-18	5.30716e-17	0.469	-54.0648
ALKBH5	HLA-J	0.53	6.78454e-24	5.20148e-22	0.53	-70.7035
ALKBH5	HLA-DQB1	-0.156	0.00578836	0.010174	0.156	-6.61897
ALKBH5	HLA-DQB2	-0.196	0.000510088	0.00105694	0.196	-9.88589
ALKBH5	HLA-DQA1	0.159	0.00515551	0.009192	0.159	-6.76541
ALKBH5	HLA-A	0.374	9.7899e-12	6.34275e-11	0.374	-33.8761
ALKBH5	HLA-DMA	0.431	1.9693e-15	2.38389e-14	0.431	-45.2537
ALKBH5	HLA-DOB	0.29	2.04915e-07	6.98228e-07	0.29	-20.4498
ALKBH5	HLA-DRB1	0.442	2.76233e-16	4.12551e-15	0.442	-47.7843
ALKBH5	HLA-B	0.544	2.81931e-25	3.2422e-23	0.544	-74.7074
ALKBH5	HLA-DOA	0.209	0.000217729	0.000472431	0.209	-11.0476
ALKBH5	HLA-DRA	0.395	4.83199e-13	3.76731e-12	0.395	-37.9496
ALKBH5	HLA-DRB6	0.279	6.03342e-07	1.88801e-06	0.279	-19.0147
ALKBH5	HLA-F	0.51	6.97499e-22	4.01062e-20	0.51	-64.4347
ALKBH5	HLA-G	0.534	2.78868e-24	2.56558e-22	0.534	-71.7231
ALKBH5	HLA-DPA1	0.36	6.33323e-11	3.59665e-10	0.36	-31.3726

## Sheet: table s10
Table S10. m6A modification patterns
id	subtype
GSM404005	c1
GSM404006	c1
GSM404029	c1
GSM404030	c1
GSM404254	c1
GSM404255	c2
GSM404256	c1
GSM404257	c1
GSM404258	c1
GSM404259	c1
GSM404261	c1
GSM404262	c1
GSM404263	c1
GSM404264	c1
GSM404265	c1
GSM404266	c1
GSM404268	c2
GSM404269	c2
GSM404271	c1
GSM404272	c1
GSM404274	c1
GSM404275	c1
GSM404032	c3
GSM404033	c2
GSM404276	c1
GSM404277	c1
GSM404278	c1
GSM404279	c1
GSM404280	c1
GSM404281	c1
GSM404282	c1
GSM404283	c2
GSM404285	c1
GSM404286	c1
GSM404287	c1
GSM404288	c1
GSM404289	c1
GSM404290	c1
GSM404291	c1
GSM404292	c1
GSM404293	c2
GSM404294	c1
GSM404034	c1
GSM404035	c1
GSM404295	c1
GSM404296	c3
GSM404297	c1
GSM404298	c3
GSM404299	c3
GSM404300	c3
GSM404301	c3
GSM404302	c3
GSM404303	c1
GSM404304	c1
GSM404305	c1
GSM404306	c1
GSM404307	c1
GSM404308	c1
GSM404309	c3
GSM404310	c1
GSM404037	c1
GSM404038	c1
GSM404311	c3
GSM404312	c1
GSM404313	c1
GSM404314	c3
GSM404040	c1
GSM404041	c2
GSM404043	c1
GSM404044	c1
GSM404045	c1
GSM404046	c1
GSM404047	c1
GSM404048	c1
GSM404050	c3
GSM404051	c3
GSM404052	c3
GSM404008	c1
GSM404009	c1
GSM404055	c1
GSM404056	c1
GSM404057	c2
GSM404058	c3
GSM404060	c3
GSM404061	c1
GSM404062	c3
GSM404063	c3
GSM404065	c1
GSM404066	c1
GSM404067	c1
GSM404068	c1
GSM404069	c1
GSM404070	c1
GSM404072	c1
GSM404073	c1
GSM404076	c3
GSM404077	c1
GSM404078	c1
GSM404079	c2
GSM404011	c1
GSM404012	c1
GSM404081	c1
GSM404082	c1
GSM404083	c3
GSM404084	c1
GSM404086	c2
GSM404087	c1
GSM404089	c3
GSM404090	c1
GSM404091	c1
GSM404092	c3
GSM404094	c3
GSM404095	c1
GSM404097	c1
GSM404098	c1
GSM404100	c1
GSM404101	c1
GSM404103	c1
GSM404104	c3
GSM404106	c1
GSM404107	c1
GSM404014	c1
GSM404015	c1
GSM404109	c1
GSM404110	c1
GSM404111	c1
GSM404112	c1
GSM404113	c1
GSM404114	c1
GSM404116	c1
GSM404118	c1
GSM404119	c3
GSM404120	c3
GSM404121	c1
GSM404123	c1
GSM404124	c1
GSM404126	c1
GSM404127	c1
GSM404129	c1
GSM404130	c3
GSM404132	c1
GSM404133	c3
GSM404018	c1
GSM404019	c1
GSM404135	c3
GSM404136	c2
GSM404137	c1
GSM404138	c1
GSM404139	c1
GSM404140	c2
GSM404141	c1
GSM404142	c1
GSM404144	c3
GSM404145	c3
GSM404147	c1
GSM404148	c2
GSM404150	c1
GSM404151	c1
GSM404153	c1
GSM404154	c1
GSM404156	c3
GSM404157	c1
GSM404158	c3
GSM404159	c1
GSM404161	c2
GSM404162	c2
GSM404164	c3
GSM404165	c1
GSM404167	c2
GSM404168	c2
GSM404170	c1
GSM404171	c3
GSM404173	c1
GSM404174	c3
GSM404176	c1
GSM404177	c1
GSM404178	c1
GSM404179	c1
GSM404181	c1
GSM404182	c3
GSM404020	c1
GSM404021	c1
GSM404022	c1
GSM404184	c1
GSM404185	c3
GSM404186	c3
GSM404187	c3
GSM404188	c2
GSM404189	c2
GSM404191	c1
GSM404192	c2
GSM404193	c2
GSM404194	c1
GSM404196	c1
GSM404197	c3
GSM404198	c3
GSM404199	c3
GSM404201	c3
GSM404202	c3
GSM404204	c1
GSM404205	c3
GSM404023	c1
GSM404024	c1
GSM404207	c2
GSM404208	c1
GSM404209	c1
GSM404210	c1
GSM404211	c2
GSM404212	c2
GSM404213	c2
GSM404214	c2
GSM404216	c1
GSM404217	c1
GSM404218	c1
GSM404219	c1
GSM404220	c1
GSM404221	c2
GSM404223	c1
GSM404224	c1
GSM404226	c1
GSM404227	c1
GSM404229	c3
GSM404230	c1
GSM404026	c1
GSM404027	c1
GSM404231	c1
GSM404232	c1
GSM404234	c1
GSM404235	c1
GSM404237	c1
GSM404238	c3
GSM404240	c3
GSM404241	c1
GSM404243	c1
GSM404244	c1
GSM404246	c1
GSM404247	c1
GSM404249	c1
GSM404250	c1
GSM404252	c1
GSM404253	c1

[truncated: 2 more sheets: table s11, table s12]
